# Supplementary material for: Bis(2-{[(9H-fluoren-2-yl)methyl­idene]amino}­phenolato-κ2 N,O)zinc methanol disolvate
Source: Acta Crystallogr Sect E Struct Rep Online. 2012 Mar 31;68(Pt 4):m504–5. doi: 10.1107/S160053681201272X (PMC3343889; doi:10.1107/S160053681201272X)
Supplement: Supplementary file 1 [file e-68-0m504-sup1.cif]

##############################################################################
#                                                                            #
# This CIF contains the data in a paper accepted for publication in          #
# Acta Crystallographica Section E. It conforms to the requirements of       #
# Notes for Authors for Acta Crystallographica Section E, and has been       #
# peer reviewed under the auspices of the IUCr Commission on Journals.       #
#                                                                            #
# Full details of the Crystallographic Information File format               #
# are given in the paper "The Crystallographic Information File (CIF):       #
# a New Standard Archive File for Crystallography" by S. R. Hall, F. H.      #
# Allen and I. D. Brown [Acta Cryst. (1991), A47, 655-685].                  #
#                                                                            #
# The current version of the core CIF dictionary is obtainable from          #
# ftp://ftp.iucr.org/pub/cif_core.dic.                                       #
#                                                                            #
# Software is freely available for graphical display of the structure(s)     #
# in this CIF. For information consult the CIF software page                 #
# http://www.iucr.org/resources/cif/software.                                #
#                                                                            #
# This file may be used for bona fide research purposes within the           #
# scientific community so long as proper attribution is given to the journal # 
# article from which it was obtained.                                        #
#                                                                            #
##############################################################################
data_global
_audit_creation_method     'WinGX routine CIF_UPDATE'
_audit_conform_dict_name     cif_core.dic
_audit_conform_dict_version     2.4
_journal_data_validation_number     ?
_journal_date_recd_electronic     2012-03-20
_journal_date_accepted     2012-03-23
_journal_name_full     'Acta Crystallographica, Section E'
_journal_year     2012
_journal_volume     68
_journal_issue      4
_journal_page_first     m504
_journal_page_last     m505
_journal_paper_category     QM
_journal_paper_doi     10.1107/S160053681201272X
_journal_coeditor_code     TK5073
_publ_contact_author_name     'Sung Kwon Kang'
_publ_contact_author_address
;
Department of Chemistry
Chungnam National University
Daejeon 305-764
Republic of Korea
;
_publ_contact_author_email     skkang@cnu.ac.kr
_publ_contact_author_fax      8E307(4)
_publ_contact_author_phone      8E307(4)
_publ_section_title
;\
Bis(2-{[(9<i>H</i>-fluoren-2-yl)methylidene]amino}phenolato-\k^2^<i>N</i>,\
<i>O</i>)zinc methanol disolvate
;
loop_
    _publ_author_name
    _publ_author_footnote
    _publ_author_address
    'Kim, Young-Inn' ?
; Department of Chemistry Education and Interdisciplinary Program of
  Advanced Information and Display Materials,
  Pusan National University
  Busan 609-735
  Republic of Korea
;
    'Yun, Sung-Jae' ?
; Department of Chemistry Education and Interdisciplinary Program of
 Advanced Information and Display Materials,
  Pusan National University
  Busan 609-735
  Republic of Korea
;
    'Hwang, Inn-Hye' ?
; Department of Chemistry Education and Interdisciplinary Program of
  Advanced Information and Display Materials,
  Pusan National University
  Busan 609-735
  Republic of Korea
;
    'Kim, Dae-Young' ?
; Department of Chemistry Education and Interdisciplinary Program of
  Advanced Information and Display Materials,
  Pusan National University
  Busan 609-735
  Republic of Korea
;
    'Kang, Sung Kwon' ?
;
Department of Chemistry,
Chungnam National University,
Daejeon 305-764,
Republic of Korea
;
data_I
_audit_creation_method     'WinGX routine CIF_UPDATE'
_chemical_name_systematic
;
Bis(2-{[(9<i>H</i>-fluoren-2-yl)methylidene]amino}phenolato-
\k^2^<i>N</i>,<i>O</i>)zinc methanol disolvate
;
_chemical_formula_moiety     'C40 H28 N2 O2 Zn, 2(C H4 O)'
_chemical_formula_sum     'C42 H36 N2 O4 Zn'
_chemical_formula_iupac     '[Zn (C20 H14 N O)2], 2C H4 O'
_chemical_formula_weight     698.1
_symmetry_cell_setting     monoclinic
_symmetry_space_group_name_H-M     'C 2/c'
_symmetry_space_group_name_Hall     '-C 2yc'
loop_
    _symmetry_equiv_pos_as_xyz
    'x, y, z'
    '-x, y, -z+1/2'
    'x+1/2, y+1/2, z'
    '-x+1/2, y+1/2, -z+1/2'
    '-x, -y, -z'
    'x, -y, z-1/2'
    '-x+1/2, -y+1/2, -z'
    'x+1/2, -y+1/2, z-1/2'
_cell_length_a     13.7294(3)
_cell_length_b     13.9123(2)
_cell_length_c     18.8383(3)
_cell_angle_alpha     90
_cell_angle_beta     110.6520(10)
_cell_angle_gamma     90
_cell_volume     3367.03(10)
_cell_formula_units_Z     4
_cell_measurement_reflns_used     2869
_cell_measurement_theta_min     2.16
_cell_measurement_theta_max     25.29
_cell_measurement_temperature     296(2)
_exptl_crystal_description     block
_exptl_crystal_colour     orange
_exptl_crystal_size_max     0.1
_exptl_crystal_size_mid     0.05
_exptl_crystal_size_min     0.04
_exptl_crystal_density_diffrn     1.377
_exptl_crystal_density_method     'not measured'
_exptl_crystal_F_000     1456
_exptl_absorpt_coefficient_mu     0.776
_exptl_absorpt_correction_type     multi-scan
_exptl_absorpt_process_details     '(SADABS; Bruker, 2002)'
_exptl_absorpt_correction_T_min     0.922
_exptl_absorpt_correction_T_max     0.966
_exptl_special_details     ?
_diffrn_ambient_temperature     296(2)
_diffrn_radiation_type     MoK\a
_diffrn_radiation_wavelength     0.71073
_diffrn_radiation_monochromator     graphite
_diffrn_measurement_device_type     'Bruker SMART CCD area-detector'
_diffrn_measurement_method     '\f and \w scans'
_diffrn_reflns_number     10682
_diffrn_reflns_av_R_equivalents     0.0392
_diffrn_reflns_theta_min     2.16
_diffrn_reflns_theta_max     25.49
_diffrn_reflns_theta_full     25.49
_diffrn_measured_fraction_theta_max     0.981
_diffrn_measured_fraction_theta_full     0.981
_diffrn_reflns_limit_h_min     -9
_diffrn_reflns_limit_h_max     16
_diffrn_reflns_limit_k_min     -13
_diffrn_reflns_limit_k_max     16
_diffrn_reflns_limit_l_min     -22
_diffrn_reflns_limit_l_max     16
_refine_special_details
;
Refinement of <i>F</i>^2^ against ALL reflections. The weighted <i>R</i>-factor
<i>wR</i> and goodness of fit <i>S</i> are based on <i>F</i>^2^, conventional
<i>R</i>-factors <i>R</i> are based on <i>F</i>, with <i>F</i> set to zero for
negative <i>F</i>^2^. The threshold expression of <i>F</i>^2^ >
2\s(<i>F</i>^2^) is used only for calculating <i>R</i>-factors(gt) <i>etc</i>.
and is not relevant to the choice of reflections for refinement.
<i>R</i>-factors based on <i>F</i>^2^ are statistically about twice as large
as those based on <i>F</i>, and <i>R</i>- factors based on ALL data will be
even larger.
;
_reflns_number_total     3078
_reflns_number_gt     2134
_reflns_threshold_expression     I>2\s(I)
_refine_ls_structure_factor_coef     Fsqd
_refine_ls_matrix_type     full
_refine_ls_R_factor_all     0.0753
_refine_ls_R_factor_gt     0.0434
_refine_ls_wR_factor_ref     0.0956
_refine_ls_goodness_of_fit_ref     1.017
_refine_ls_restrained_S_all     1.017
_refine_ls_number_reflns     3078
_refine_ls_number_parameters     227
_refine_ls_number_restraints     0
_refine_ls_hydrogen_treatment     mixed
_refine_ls_weighting_scheme     calc
_refine_ls_weighting_details
         'calc w=1/[\s^2^(Fo^2^)+(0.0431P)^2^+0.3461P] where P=(Fo^2^+2Fc^2^)/3'
_atom_sites_solution_hydrogens     geom
_atom_sites_solution_primary     direct
_atom_sites_solution_secondary     difmap
_refine_ls_shift/su_max     0
_refine_ls_shift/su_mean     0
_refine_diff_density_max     0.22
_refine_diff_density_min     -0.316
_refine_ls_extinction_method     none
loop_
    _atom_type_symbol
    _atom_type_description
    _atom_type_scat_dispersion_real
    _atom_type_scat_dispersion_imag
    _atom_type_scat_source
    C C 0.0033 0.0016 'International Tables Vol C Tables 4.2.6.8 and 6.1.1.4'
    H H 0 0 'International Tables Vol C Tables 4.2.6.8 and 6.1.1.4'
    N N 0.0061 0.0033 'International Tables Vol C Tables 4.2.6.8 and 6.1.1.4'
    O O 0.0106 0.006 'International Tables Vol C Tables 4.2.6.8 and 6.1.1.4'
    Zn Zn 0.2839 1.4301 'International Tables Vol C Tables 4.2.6.8 and 6.1.1.4'
_computing_data_collection     'SMART (Bruker, 2002)'
_computing_cell_refinement     'SAINT (Bruker, 2002)'
_computing_data_reduction     'SAINT (Bruker, 2002)'
_computing_structure_solution     'SHELXS97 (Sheldrick, 2008)'
_computing_structure_refinement     'SHELXL97 (Sheldrick, 2008)'
_computing_molecular_graphics     'ORTEP-3 for Windows (Farrugia, 1997)'
_computing_publication_material     'WinGX (Farrugia, 1999)'
loop_
    _atom_site_type_symbol
    _atom_site_label
    _atom_site_fract_x
    _atom_site_fract_y
    _atom_site_fract_z
    _atom_site_U_iso_or_equiv
    _atom_site_adp_type
    _atom_site_calc_flag
    _atom_site_refinement_flags
    _atom_site_occupancy
    _atom_site_disorder_assembly
    _atom_site_disorder_group
    Zn Zn1 0.5 0.57842(3) 0.75 0.04130(18) Uani d S 1 . .
    O O1 0.40411(14) 0.65210(12) 0.66885(10) 0.0454(5) Uani d . 1 . .
    C C2 0.3082(2) 0.61436(18) 0.64660(16) 0.0400(7) Uani d . 1 . .
    C C3 0.2277(2) 0.6498(2) 0.58475(17) 0.0515(8) Uani d . 1 . .
    H H3 0.2406 0.7007 0.5573 0.062 Uiso calc R 1 . .
    C C4 0.1294(3) 0.6119(2) 0.56296(17) 0.0558(8) Uani d . 1 . .
    H H4 0.0765 0.6381 0.5217 0.067 Uiso calc R 1 . .
    C C5 0.1082(2) 0.5351(2) 0.60185(17) 0.0558(8) Uani d . 1 . .
    H H5 0.0419 0.5083 0.586 0.067 Uiso calc R 1 . .
    C C6 0.1861(2) 0.4984(2) 0.66416(16) 0.0499(8) Uani d . 1 . .
    H H6 0.1721 0.4467 0.6903 0.06 Uiso calc R 1 . .
    C C7 0.2851(2) 0.53798(18) 0.68829(15) 0.0380(7) Uani d . 1 . .
    N N8 0.37074(17) 0.50751(14) 0.75354(12) 0.0372(5) Uani d . 1 . .
    C C9 0.3537(2) 0.45901(18) 0.80656(16) 0.0433(7) Uani d . 1 . .
    H H9 0.2846 0.4457 0.7997 0.052 Uiso calc R 1 . .
    C C10 0.4315(2) 0.42353(17) 0.87534(15) 0.0410(7) Uani d . 1 . .
    C C11 0.3957(2) 0.38990(19) 0.93208(16) 0.0468(7) Uani d . 1 . .
    H H11 0.3245 0.3882 0.9225 0.056 Uiso calc R 1 . .
    C C12 0.4632(2) 0.35952(18) 1.00140(16) 0.0456(7) Uani d . 1 . .
    H H12 0.4382 0.3384 1.0386 0.055 Uiso calc R 1 . .
    C C13 0.5689(2) 0.36100(17) 1.01473(15) 0.0404(7) Uani d . 1 . .
    C C14 0.6578(2) 0.33320(18) 1.08148(15) 0.0414(7) Uani d . 1 . .
    C C15 0.6623(3) 0.29326(19) 1.15031(17) 0.0507(8) Uani d . 1 . .
    H H15 0.6014 0.2809 1.1597 0.061 Uiso calc R 1 . .
    C C16 0.7570(3) 0.2723(2) 1.20397(18) 0.0619(9) Uani d . 1 . .
    H H16 0.7606 0.2456 1.2501 0.074 Uiso calc R 1 . .
    C C17 0.8467(3) 0.2908(2) 1.1897(2) 0.0730(10) Uani d . 1 . .
    H H17 0.9106 0.2766 1.2269 0.088 Uiso calc R 1 . .
    C C18 0.8446(3) 0.3300(2) 1.1216(2) 0.0697(10) Uani d . 1 . .
    H H18 0.906 0.342 1.1129 0.084 Uiso calc R 1 . .
    C C19 0.7496(2) 0.35077(19) 1.06721(17) 0.0510(8) Uani d . 1 . .
    C C20 0.7238(2) 0.3916(2) 0.98824(17) 0.0548(8) Uani d . 1 . .
    H H20A 0.7525 0.4556 0.9899 0.066 Uiso calc R 1 . .
    H H20B 0.75 0.3506 0.9574 0.066 Uiso calc R 1 . .
    C C21 0.6071(2) 0.39376(18) 0.95847(16) 0.0411(7) Uani d . 1 . .
    C C22 0.5384(2) 0.42345(18) 0.88995(16) 0.0456(7) Uani d . 1 . .
    H H22 0.5633 0.4439 0.8525 0.055 Uiso calc R 1 . .
    C C23 0.4138(3) 0.9024(3) 0.6538(2) 0.0906(12) Uani d . 1 . .
    H H23A 0.3826 0.8908 0.6003 0.136 Uiso calc R 1 . .
    H H23B 0.4867 0.8876 0.6704 0.136 Uiso calc R 1 . .
    H H23C 0.4049 0.9688 0.6641 0.136 Uiso calc R 1 . .
    O O24 0.36624(18) 0.84464(18) 0.69240(13) 0.0716(7) Uani d . 1 . .
    H H24 0.385(3) 0.778(3) 0.687(2) 0.141(17) Uiso d . 1 . .
loop_
    _atom_site_aniso_label
    _atom_site_aniso_U_11
    _atom_site_aniso_U_22
    _atom_site_aniso_U_33
    _atom_site_aniso_U_12
    _atom_site_aniso_U_13
    _atom_site_aniso_U_23
    Zn1 0.0383(3) 0.0397(3) 0.0464(3) 0 0.0155(2) 0
    O1 0.0421(13) 0.0433(11) 0.0542(12) -0.0024(9) 0.0210(10) 0.0088(9)
    C2 0.0394(19) 0.0400(15) 0.0429(18) 0.0036(14) 0.0176(16) 0.0002(14)
    C3 0.052(2) 0.0487(17) 0.053(2) 0.0051(16) 0.0180(18) 0.0143(15)
    C4 0.046(2) 0.064(2) 0.0497(19) 0.0113(17) 0.0070(17) 0.0078(16)
    C5 0.044(2) 0.066(2) 0.054(2) -0.0049(17) 0.0124(18) 0.0040(17)
    C6 0.046(2) 0.0517(17) 0.0512(19) -0.0036(16) 0.0163(17) 0.0059(15)
    C7 0.0383(18) 0.0370(14) 0.0400(16) 0.0024(13) 0.0155(15) -0.0011(13)
    N8 0.0392(14) 0.0354(12) 0.0392(13) 0.0002(11) 0.0165(12) 0.0007(11)
    C9 0.0421(19) 0.0404(15) 0.0502(19) -0.0046(14) 0.0197(16) -0.0011(14)
    C10 0.0484(19) 0.0363(14) 0.0405(17) -0.0011(14) 0.0184(15) 0.0020(14)
    C11 0.0410(19) 0.0538(17) 0.0475(19) -0.0024(14) 0.0178(16) 0.0054(15)
    C12 0.047(2) 0.0503(17) 0.0452(18) 0.0003(15) 0.0232(16) 0.0069(14)
    C13 0.045(2) 0.0310(14) 0.0466(18) -0.0013(14) 0.0177(16) -0.0020(13)
    C14 0.046(2) 0.0336(15) 0.0435(17) 0.0020(13) 0.0141(16) 0.0006(13)
    C15 0.054(2) 0.0461(17) 0.051(2) 0.0051(15) 0.0167(18) 0.0000(15)
    C16 0.070(3) 0.058(2) 0.053(2) 0.0075(19) 0.015(2) 0.0081(16)
    C17 0.052(2) 0.078(2) 0.070(2) 0.0054(19) -0.002(2) 0.016(2)
    C18 0.047(2) 0.078(2) 0.076(3) -0.0037(18) 0.013(2) 0.017(2)
    C19 0.046(2) 0.0468(17) 0.057(2) -0.0035(15) 0.0131(18) 0.0079(15)
    C20 0.045(2) 0.0551(18) 0.067(2) -0.0028(15) 0.0223(17) 0.0119(16)
    C21 0.0400(18) 0.0382(15) 0.0450(18) -0.0013(13) 0.0151(16) 0.0045(13)
    C22 0.050(2) 0.0434(16) 0.0505(19) -0.0010(15) 0.0262(17) 0.0063(15)
    C23 0.076(3) 0.095(3) 0.102(3) -0.004(2) 0.032(3) 0.034(2)
    O24 0.0702(17) 0.0578(14) 0.0988(18) -0.0035(12) 0.0448(15) 0.0010(13)
_geom_special_details
;
All s.u.'s (except the s.u. in the dihedral angle between two l.s. planes) are
estimated using the full covariance matrix. The cell s.u.'s are taken into
account individually in the estimation of s.u.'s in distances, angles and
torsion angles; correlations between s.u.'s in cell parameters are only used
when they are defined by crystal symmetry. An approximate (isotropic)
treatment of cell s.u.'s is used for estimating s.u.'s involving l.s. planes.
;
loop_
    _geom_bond_atom_site_label_1
    _geom_bond_atom_site_label_2
    _geom_bond_site_symmetry_2
    _geom_bond_distance
    _geom_bond_publ_flag
    Zn1 O1 2_656 1.9239(18) ?
    Zn1 O1 . 1.9239(17) y
    Zn1 N8 . 2.052(2) y
    Zn1 N8 2_656 2.052(2) ?
    O1 C2 . 1.341(3) ?
    C2 C3 . 1.383(4) ?
    C2 C7 . 1.422(4) ?
    C3 C4 . 1.370(4) ?
    C3 H3 . 0.93 ?
    C4 C5 . 1.384(4) ?
    C4 H4 . 0.93 ?
    C5 C6 . 1.376(4) ?
    C5 H5 . 0.93 ?
    C6 C7 . 1.387(4) ?
    C6 H6 . 0.93 ?
    C7 N8 . 1.433(3) y
    N8 C9 . 1.293(3) y
    C9 C10 . 1.445(4) ?
    C9 H9 . 0.93 ?
    C10 C22 . 1.395(4) ?
    C10 C11 . 1.404(3) ?
    C11 C12 . 1.374(4) ?
    C11 H11 . 0.93 ?
    C12 C13 . 1.384(4) ?
    C12 H12 . 0.93 ?
    C13 C21 . 1.413(3) ?
    C13 C14 . 1.462(4) ?
    C14 C15 . 1.392(4) ?
    C14 C19 . 1.399(4) ?
    C15 C16 . 1.367(4) ?
    C15 H15 . 0.93 ?
    C16 C17 . 1.374(4) ?
    C16 H16 . 0.93 ?
    C17 C18 . 1.385(4) ?
    C17 H17 . 0.93 ?
    C18 C19 . 1.376(4) ?
    C18 H18 . 0.93 ?
    C19 C20 . 1.513(4) ?
    C20 C21 . 1.499(4) ?
    C20 H20A . 0.97 ?
    C20 H20B . 0.97 ?
    C21 C22 . 1.367(4) ?
    C22 H22 . 0.93 ?
    C23 O24 . 1.392(4) ?
    C23 H23A . 0.96 ?
    C23 H23B . 0.96 ?
    C23 H23C . 0.96 ?
    O24 H24 . 0.98(4) ?
loop_
    _geom_angle_atom_site_label_1
    _geom_angle_atom_site_label_2
    _geom_angle_atom_site_label_3
    _geom_angle_site_symmetry_1
    _geom_angle_site_symmetry_3
    _geom_angle
    _geom_angle_publ_flag
    O1 Zn1 O1 2_656 . 115.61(11) y
    O1 Zn1 N8 2_656 . 125.99(8) y
    O1 Zn1 N8 . . 85.68(8) y
    O1 Zn1 N8 2_656 2_656 85.68(8) ?
    O1 Zn1 N8 . 2_656 125.99(8) ?
    N8 Zn1 N8 . 2_656 122.53(11) y
    C2 O1 Zn1 . . 111.18(15) ?
    O1 C2 C3 . . 121.9(3) ?
    O1 C2 C7 . . 120.4(3) ?
    C3 C2 C7 . . 117.7(3) ?
    C4 C3 C2 . . 121.7(3) ?
    C4 C3 H3 . . 119.2 ?
    C2 C3 H3 . . 119.2 ?
    C3 C4 C5 . . 120.5(3) ?
    C3 C4 H4 . . 119.8 ?
    C5 C4 H4 . . 119.8 ?
    C6 C5 C4 . . 119.5(3) ?
    C6 C5 H5 . . 120.2 ?
    C4 C5 H5 . . 120.2 ?
    C5 C6 C7 . . 120.6(3) ?
    C5 C6 H6 . . 119.7 ?
    C7 C6 H6 . . 119.7 ?
    C6 C7 C2 . . 119.9(3) ?
    C6 C7 N8 . . 125.2(2) ?
    C2 C7 N8 . . 114.8(2) ?
    C9 N8 C7 . . 120.0(2) ?
    C9 N8 Zn1 . . 132.1(2) ?
    C7 N8 Zn1 . . 106.68(16) ?
    N8 C9 C10 . . 126.4(3) ?
    N8 C9 H9 . . 116.8 ?
    C10 C9 H9 . . 116.8 ?
    C22 C10 C11 . . 118.4(3) ?
    C22 C10 C9 . . 124.8(2) ?
    C11 C10 C9 . . 116.7(3) ?
    C12 C11 C10 . . 121.7(3) ?
    C12 C11 H11 . . 119.1 ?
    C10 C11 H11 . . 119.1 ?
    C11 C12 C13 . . 118.7(3) ?
    C11 C12 H12 . . 120.6 ?
    C13 C12 H12 . . 120.6 ?
    C12 C13 C21 . . 120.8(3) ?
    C12 C13 C14 . . 131.0(3) ?
    C21 C13 C14 . . 108.2(3) ?
    C15 C14 C19 . . 120.1(3) ?
    C15 C14 C13 . . 131.0(3) ?
    C19 C14 C13 . . 108.9(2) ?
    C16 C15 C14 . . 119.5(3) ?
    C16 C15 H15 . . 120.3 ?
    C14 C15 H15 . . 120.3 ?
    C15 C16 C17 . . 120.0(3) ?
    C15 C16 H16 . . 120 ?
    C17 C16 H16 . . 120 ?
    C16 C17 C18 . . 121.8(3) ?
    C16 C17 H17 . . 119.1 ?
    C18 C17 H17 . . 119.1 ?
    C19 C18 C17 . . 118.5(3) ?
    C19 C18 H18 . . 120.7 ?
    C17 C18 H18 . . 120.7 ?
    C18 C19 C14 . . 120.1(3) ?
    C18 C19 C20 . . 130.0(3) ?
    C14 C19 C20 . . 109.9(3) ?
    C21 C20 C19 . . 102.9(2) ?
    C21 C20 H20A . . 111.2 ?
    C19 C20 H20A . . 111.2 ?
    C21 C20 H20B . . 111.2 ?
    C19 C20 H20B . . 111.2 ?
    H20A C20 H20B . . 109.1 ?
    C22 C21 C13 . . 119.4(3) ?
    C22 C21 C20 . . 130.6(3) ?
    C13 C21 C20 . . 110.0(3) ?
    C21 C22 C10 . . 121.0(2) ?
    C21 C22 H22 . . 119.5 ?
    C10 C22 H22 . . 119.5 ?
    O24 C23 H23A . . 109.5 ?
    O24 C23 H23B . . 109.5 ?
    H23A C23 H23B . . 109.5 ?
    O24 C23 H23C . . 109.5 ?
    H23A C23 H23C . . 109.5 ?
    H23B C23 H23C . . 109.5 ?
    C23 O24 H24 . . 108(2) ?
loop_
    _geom_hbond_atom_site_label_D
    _geom_hbond_atom_site_label_H
    _geom_hbond_atom_site_label_A
    _geom_hbond_site_symmetry_A
    _geom_hbond_distance_DH
    _geom_hbond_distance_HA
    _geom_hbond_distance_DA
    _geom_hbond_angle_DHA
    O24 H24 O1 . 0.98(4) 1.82(5) 2.794(3) 173(4)
_iucr_refine_instructions_details
;
TITL [Zn(FulNO)2]2CH3OH in C2/c
CELL 0.71073  13.7294  13.9123  18.8383  90.000 110.652  90.000
ZERR    4.00   0.0003   0.0002   0.0003   0.000   0.001   0.000
LATT  7
SYMM -X, Y, 0.5-Z
SFAC C H N O ZN
UNIT 168 144 8 16 4
L.S. 5
BOND $H
FMAP 2
PLAN -5
OMIT -2 51
ACTA
HTAB
HTAB O24 O1
Eqiv $1 -x+1, y, -z+1.5
MPLA O1 Zn1 N8
MPLA O1_$1 Zn1 N8_$1
MPLA  7 O1 > C7
MPLA 13 C9 > C22
WGHT    0.043100    0.346100
FVAR       0.22480
ZN1   5    0.500000    0.578418    0.750000    10.50000    0.03831    0.03972 =
         0.04638    0.00000    0.01554    0.00000
O1    4    0.404114    0.652101    0.668848    11.00000    0.04207    0.04331 =
         0.05420    0.00882    0.02101   -0.00237
C2    1    0.308167    0.614358    0.646596    11.00000    0.03945    0.04004 =
         0.04292    0.00020    0.01756    0.00360
C3    1    0.227666    0.649806    0.584748    11.00000    0.05221    0.04875 =
         0.05305    0.01434    0.01798    0.00514
AFIX  43
H3    2    0.240606    0.700652    0.557265    11.00000   -1.20000
AFIX   0
C4    1    0.129401    0.611930    0.562964    11.00000    0.04566    0.06409 =
         0.04971    0.00775    0.00695    0.01131
AFIX  43
H4    2    0.076513    0.638064    0.521734    11.00000   -1.20000
AFIX   0
C5    1    0.108221    0.535051    0.601851    11.00000    0.04369    0.06570 =
         0.05399    0.00397    0.01238   -0.00487
AFIX  43
H5    2    0.041889    0.508331    0.585997    11.00000   -1.20000
AFIX   0
C6    1    0.186053    0.498427    0.664164    11.00000    0.04618    0.05171 =
         0.05123    0.00585    0.01628   -0.00363
AFIX  43
H6    2    0.172074    0.446680    0.690333    11.00000   -1.20000
AFIX   0
C7    1    0.285141    0.537983    0.688289    11.00000    0.03826    0.03695 =
         0.04004   -0.00110    0.01549    0.00244
N8    3    0.370736    0.507512    0.753538    11.00000    0.03917    0.03538 =
         0.03916    0.00071    0.01647    0.00017
C9    1    0.353673    0.459007    0.806556    11.00000    0.04211    0.04037 =
         0.05021   -0.00106    0.01970   -0.00463
AFIX  43
H9    2    0.284577    0.445665    0.799735    11.00000   -1.20000
AFIX   0
C10   1    0.431474    0.423527    0.875342    11.00000    0.04840    0.03631 =
         0.04049    0.00196    0.01839   -0.00106
C11   1    0.395714    0.389905    0.932075    11.00000    0.04103    0.05379 =
         0.04746    0.00541    0.01784   -0.00236
AFIX  43
H11   2    0.324487    0.388152    0.922482    11.00000   -1.20000
AFIX   0
C12   1    0.463186    0.359522    1.001396    11.00000    0.04711    0.05026 =
         0.04515    0.00692    0.02324    0.00029
AFIX  43
H12   2    0.438244    0.338379    1.038620    11.00000   -1.20000
AFIX   0
C13   1    0.568947    0.361001    1.014731    11.00000    0.04474    0.03100 =
         0.04665   -0.00200    0.01769   -0.00126
C14   1    0.657796    0.333197    1.081477    11.00000    0.04590    0.03355 =
         0.04347    0.00059    0.01409    0.00199
C15   1    0.662276    0.293262    1.150314    11.00000    0.05371    0.04606 =
         0.05087    0.00003    0.01675    0.00511
AFIX  43
H15   2    0.601366    0.280921    1.159730    11.00000   -1.20000
AFIX   0
C16   1    0.756963    0.272327    1.203973    11.00000    0.06967    0.05839 =
         0.05269    0.00810    0.01525    0.00751
AFIX  43
H16   2    0.760643    0.245583    1.250094    11.00000   -1.20000
AFIX   0
C17   1    0.846673    0.290809    1.189740    11.00000    0.05238    0.07783 =
         0.06976    0.01645   -0.00210    0.00536
AFIX  43
H17   2    0.910567    0.276599    1.226860    11.00000   -1.20000
AFIX   0
C18   1    0.844569    0.330016    1.121639    11.00000    0.04745    0.07835 =
         0.07584    0.01720    0.01256   -0.00368
AFIX  43
H18   2    0.906016    0.342047    1.112895    11.00000   -1.20000
AFIX   0
C19   1    0.749551    0.350771    1.067209    11.00000    0.04556    0.04678 =
         0.05665    0.00786    0.01308   -0.00349
C20   1    0.723795    0.391571    0.988236    11.00000    0.04479    0.05513 =
         0.06659    0.01188    0.02230   -0.00277
AFIX  23
H20A  2    0.752467    0.455606    0.989902    11.00000   -1.20000
H20B  2    0.750019    0.350560    0.957371    11.00000   -1.20000
AFIX   0
C21   1    0.607115    0.393763    0.958470    11.00000    0.04001    0.03819 =
         0.04501    0.00449    0.01508   -0.00129
C22   1    0.538374    0.423455    0.889946    11.00000    0.04972    0.04345 =
         0.05047    0.00632    0.02615   -0.00104
AFIX  43
H22   2    0.563256    0.443909    0.852512    11.00000   -1.20000
AFIX   0
MOLE 2
C23   1    0.413804    0.902439    0.653814    11.00000    0.07565    0.09495 =
         0.10190    0.03440    0.03210   -0.00350
AFIX 137
H23A  2    0.382643    0.890759    0.600297    11.00000   -1.50000
H23B  2    0.486723    0.887639    0.670429    11.00000   -1.50000
H23C  2    0.404862    0.968795    0.664097    11.00000   -1.50000
AFIX   0
O24   4    0.366235    0.844636    0.692401    11.00000    0.07025    0.05780 =
         0.09882    0.00105    0.04484   -0.00355
H24   2    0.385493    0.777689    0.687106    11.00000    0.14067
HKLF 4
REM  [Zn(FulNO)2]2CH3OH in C2/c
REM R1 =  0.0434 for   2134 Fo > 4sig(Fo)  and  0.0753 for all   3078 data
REM    227 parameters refined using      0 restraints
END
WGHT      0.0431      0.3462
REM Highest difference peak  0.220,  deepest hole -0.316,  1-sigma level  0.051
Q1    1   0.4924  0.6275  0.6785  11.00000  0.05    0.22
Q2    1   0.4242  0.5268  0.7392  11.00000  0.05    0.21
Q3    1   0.4370  0.5848  0.6878  11.00000  0.05    0.21
Q4    1   0.3003  0.5196  0.6572  11.00000  0.05    0.19
Q5    1   0.0074  0.2429  0.3684  11.00000  0.05    0.19
;
