# Supplementary material for: Bis(2-{[(9H-fluoren-2-yl)methyl­idene]amino}­phenolato-κ2 N,O)zinc methanol disolvate
Source: Acta Crystallogr Sect E Struct Rep Online. 2012 Mar 31;68(Pt 4):m504–5. doi: 10.1107/S160053681201272X (PMC3343889; doi:10.1107/S160053681201272X)
Supplement: Supplementary file 2 [file e-68-0m504-Isup2.hkl]

#
# h,k,l, Fc-squared, Fo-squared, sigma(Fo-squared) and status flag
#
data_I
_shelx_title ' [Zn(FulNO)2]2CH3OH in C2/c'
_shelx_refln_list_code          4
_shelx_F_calc_maximum      435.06
_exptl_crystal_F_000      1456.00
_reflns_d_resolution_high  0.8256
 
loop_
 _symmetry_equiv_pos_as_xyz
 'x, y, z'
 '-x, y, -z+1/2'
 'x+1/2, y+1/2, z'
 '-x+1/2, y+1/2, -z+1/2'
 '-x, -y, -z'
 'x, -y, z-1/2'
 '-x+1/2, -y+1/2, -z'
 'x+1/2, -y+1/2, z-1/2'
 
_cell_length_a    13.7294
_cell_length_b    13.9123
_cell_length_c    18.8383
_cell_angle_alpha  90.000
_cell_angle_beta  110.652
_cell_angle_gamma  90.000
 
_shelx_F_squared_multiplier     1.000
 
loop_
 _refln_index_h
 _refln_index_k
 _refln_index_l
 _refln_F_squared_calc
 _refln_F_squared_meas
 _refln_F_squared_sigma
 _refln_observed_status
   2   0   0     1963.62     1722.73     85.68 o
   4   0   0    10291.84    10022.12    683.67 o
   6   0   0       72.64       54.95     39.58 o
   8   0   0    11401.04    11018.31    322.24 o
  10   0   0      514.52      573.25    120.90 o
  12   0   0     1028.11     1073.89    160.08 o
  14   0   0      330.25      577.21    153.75 o
   1   1   0    64677.87    63986.61    696.14 o
   3   1   0     8717.53     8189.15    172.16 o
   5   1   0     6376.58     5752.56    125.29 o
   7   1   0      370.37      237.84     37.86 o
   9   1   0     2393.02     2366.26    256.65 o
  11   1   0      323.20      562.80     91.01 o
  13   1   0      613.58      610.29    193.53 o
  15   1   0      217.63      282.97    140.69 o
   0   2   0    16947.24    17141.28    248.29 o
   2   2   0    14044.25    13263.20    148.20 o
   4   2   0      342.88      290.80     26.70 o
   6   2   0     1152.79     1289.26     59.80 o
   8   2   0      395.56      461.06     48.69 o
  10   2   0     3575.40     3529.16    170.97 o
  12   2   0      276.06      277.62    112.00 o
  14   2   0      204.03      135.07     85.12 o
   1   3   0     1819.40     1859.10     30.31 o
   3   3   0     2942.80     3029.49     51.23 o
   5   3   0      264.57      253.87     27.06 o
   7   3   0     5058.75     4657.45    100.40 o
   9   3   0      441.53      451.58     59.59 o
  11   3   0     2776.58     2661.63    142.77 o
  13   3   0      501.34      504.70    101.16 o
  15   3   0      335.45      378.55    106.40 o
   0   4   0    69324.78    70793.67    900.18 o
   2   4   0    10107.58    10171.16    112.26 o
   4   4   0      143.41      117.75     18.66 o
   6   4   0     2281.15     2639.22     83.57 o
   8   4   0      344.05      350.75     42.24 o
  10   4   0      658.58      876.60     81.01 o
  12   4   0      205.03      150.88     73.28 o
  14   4   0        1.06        0.85    129.51 o
   1   5   0    18650.51    18896.35    195.62 o
   3   5   0     3650.69     3568.13     56.16 o
   5   5   0     6922.79     6815.54    108.76 o
   7   5   0       34.89       87.22     30.49 o
   9   5   0     1451.51     1434.82     92.13 o
  11   5   0     1384.98     1286.58    228.65 o
  13   5   0       45.95        3.03     70.84 o
   0   6   0      141.41      193.29     24.86 o
   2   6   0    16529.35    16472.29    177.97 o
   4   6   0    15108.00    15170.56    179.02 o
   6   6   0      586.30      579.02     45.36 o
   8   6   0      708.74      672.31     54.83 o
  10   6   0     2788.73     3332.21    301.67 o
  12   6   0      325.53      400.49     94.68 o
  14   6   0      241.82      151.57    117.94 o
   1   7   0     3129.93     3024.60     54.75 o
   3   7   0     2830.97     2837.35     54.30 o
   5   7   0     9402.68     9348.81    144.27 o
   7   7   0     2415.54     2431.67    119.45 o
   9   7   0      701.85      752.01     81.09 o
  11   7   0      381.64      201.44    110.61 o
  13   7   0      377.52      546.94    150.39 o
   0   8   0      460.18      476.39     36.57 o
   2   8   0     3926.65     3956.49     65.25 o
   4   8   0     1978.36     1852.78     57.36 o
   6   8   0     3821.39     3886.01    101.89 o
   8   8   0      230.75      226.09     44.29 o
  10   8   0        3.71      -34.63     73.41 o
  12   8   0      640.75      651.81    157.12 o
   1   9   0      300.41      301.78     28.76 o
   3   9   0     1354.19     1370.40     50.81 o
   5   9   0      493.76      503.43     44.51 o
   7   9   0       23.10       16.53     34.38 o
   9   9   0      232.21      233.69    102.70 o
  11   9   0       69.47       36.61     92.41 o
  13   9   0      164.50       66.69    115.36 o
   0  10   0       73.91       63.62     39.81 o
   2  10   0       99.56      110.67     28.91 o
   4  10   0      244.12      261.10     36.04 o
   6  10   0     1094.05     1055.06     68.28 o
   8  10   0        0.82      -30.08     74.60 o
  10  10   0      472.37      283.36    120.71 o
  12  10   0       16.35      112.39    110.02 o
   1  11   0      445.98      484.65     42.77 o
   3  11   0      576.08      626.08     45.98 o
   5  11   0      155.83      112.98     41.13 o
   7  11   0      960.68     1034.96     95.65 o
   9  11   0      778.42      842.57    152.56 o
  11  11   0       34.57      170.97    114.57 o
   0  12   0     1422.95     1586.97    171.13 o
   2  12   0     2227.15     2406.92     87.47 o
   4  12   0      697.47      782.84     64.45 o
   6  12   0      587.90      615.87    107.25 o
   8  12   0      499.49      547.93    136.34 o
  10  12   0      119.44       -6.53     98.74 o
   1  13   0     1995.57     2178.22    122.41 o
   3  13   0     3683.89     3514.20    180.66 o
   5  13   0       21.58       -7.89     48.41 o
   7  13   0      774.78      921.52    164.04 o
   9  13   0       43.89       74.20    102.50 o
   0  14   0     1229.54     1216.78    125.70 o
   2  14   0     1362.50     1171.03    102.25 o
   4  14   0      985.94      747.77    124.48 o
   6  14   0      106.82      152.81    114.37 o
   8  14   0       20.11       39.18    104.88 o
   1  15   0      395.30      386.54     69.53 o
   3  15   0      632.83      661.76     89.89 o
   5  15   0       14.58       12.12     73.71 o
   7  15   0       54.39      -23.15    102.30 o
   0  16   0      390.83      401.69    152.56 o
   2  16   0       63.88       24.80     56.06 o
   4  16   0        2.09       -0.83     82.46 o
 -15   1   1       57.49       74.11     76.44 o
 -13   1   1        3.21      136.37     73.38 o
 -11   1   1     5335.72     5001.47    213.50 o
  -9   1   1      151.41      195.06     55.64 o
  -7   1   1      321.76      327.29     80.78 o
  -5   1   1      971.98     1093.66     55.58 o
  -3   1   1     8151.43     7890.53    141.73 o
  -1   1   1     1822.06     1868.90     23.72 o
   1   1   1    16988.46    16145.43    183.76 o
   3   1   1     2356.88     2143.98     62.45 o
   5   1   1       11.68        3.53     24.18 o
   7   1   1     2048.83     2043.02     91.22 o
   9   1   1     1985.23     1923.83    124.04 o
  11   1   1       16.63      -17.51     57.93 o
  13   1   1      119.86      115.57     75.06 o
  15   1   1      184.40      180.05    152.96 o
 -14   2   1      159.65       46.22     71.89 o
 -12   2   1     3713.42     3391.21    184.52 o
 -10   2   1      591.97      613.06     84.54 o
  -8   2   1     4350.34     4469.28    124.25 o
  -6   2   1     7934.52     7632.00    161.40 o
  -4   2   1    11353.44    10441.04    154.52 o
  -2   2   1    12173.15    12001.95    115.18 o
   0   2   1    25266.81    25798.34    235.91 o
   2   2   1     1669.42     1569.90     32.21 o
   4   2   1     7452.05     6784.05    113.91 o
   6   2   1     2937.70     2639.10     91.57 o
   8   2   1      940.47      953.73     73.05 o
  10   2   1     3718.68     3670.69    178.58 o
  12   2   1      282.79      287.01     82.63 o
  14   2   1      292.44      345.06     95.88 o
 -15   3   1      527.54      528.38    222.42 o
 -13   3   1      842.78      883.04    115.18 o
 -11   3   1     2298.91     2650.57    123.88 o
  -9   3   1     3008.70     2869.44    100.23 o
  -7   3   1     1996.28     1976.28     61.07 o
  -5   3   1     3935.76     4252.93     87.41 o
  -3   3   1    20276.90    19897.90    230.95 o
  -1   3   1    23462.06    23569.97    219.54 o
   1   3   1       32.09       25.85     11.30 o
   3   3   1       36.60       86.59     16.71 o
   5   3   1    23613.80    24631.24    318.00 o
   7   3   1     2503.40     2441.96     85.96 o
   9   3   1     4075.84     3858.88    142.28 o
  11   3   1     1622.25     1432.63    103.50 o
  13   3   1      723.96      899.29    134.26 o
  15   3   1      330.82      411.01    168.99 o
 -14   4   1      455.60      378.47     98.03 o
 -12   4   1      233.74      209.03     74.54 o
 -10   4   1     2650.29     2563.43    117.12 o
  -8   4   1     4541.03     4361.80    111.99 o
  -6   4   1     6059.18     6280.11    116.66 o
  -4   4   1     3307.89     3165.96     52.77 o
  -2   4   1     5264.42     4978.21     60.85 o
   0   4   1     6891.31     7444.44     86.36 o
   2   4   1     8118.33     7715.42     87.46 o
   4   4   1    22902.65    23283.77    281.89 o
   6   4   1     2978.12     2670.46     67.29 o
   8   4   1     3008.00     3157.48     96.91 o
  10   4   1     6154.35     6210.89    200.21 o
  12   4   1      252.88      451.31     96.06 o
  14   4   1      302.12      515.28    146.83 o
 -15   5   1      221.79      412.30    110.73 o
 -13   5   1      217.59      275.64     86.10 o
 -11   5   1       77.77       40.51     63.14 o
  -9   5   1      915.40      855.61     73.92 o
  -7   5   1       70.67       19.99     25.00 o
  -5   5   1     7144.56     7016.07     97.48 o
  -3   5   1     4128.11     4012.28     56.35 o
  -1   5   1      114.62      123.93     16.09 o
   1   5   1     2625.29     2969.48     45.24 o
   3   5   1     6981.87     7012.74     89.99 o
   5   5   1    10532.55    11019.06    168.25 o
   7   5   1     1090.36      985.88     57.12 o
   9   5   1     1665.14     1632.13     99.59 o
  11   5   1     1369.49     1266.55    208.17 o
  13   5   1      244.41      194.32    116.35 o
 -14   6   1       25.73      101.51    110.61 o
 -12   6   1      604.98      692.54    104.22 o
 -10   6   1      226.40      175.33     67.31 o
  -8   6   1      101.94       88.94     33.69 o
  -6   6   1      134.56      158.31     25.75 o
  -4   6   1      340.75      332.50     21.11 o
  -2   6   1      120.98      106.62     15.54 o
   0   6   1     3366.09     3118.61     52.58 o
   2   6   1      501.57      524.65     23.77 o
   4   6   1      196.14      224.58     22.64 o
   6   6   1      110.70       93.41     30.89 o
   8   6   1     1488.88     1449.97     76.29 o
  10   6   1       13.59       -5.78     58.34 o
  12   6   1      908.87     1034.90    166.02 o
  14   6   1        4.23      -84.10     96.17 o
 -13   7   1      150.29      100.92    109.43 o
 -11   7   1        6.82       71.62     69.04 o
  -9   7   1        7.41      -38.68     38.68 o
  -7   7   1     2037.38     2112.08    111.52 o
  -5   7   1       36.53       37.22     19.77 o
  -3   7   1     1655.69     1655.77     47.30 o
  -1   7   1      245.64      203.40     20.43 o
   1   7   1       26.71       16.99     14.41 o
   3   7   1      247.85      239.02     21.56 o
   5   7   1     3289.38     3351.72     77.14 o
   7   7   1        9.89       -0.09     40.04 o
   9   7   1       48.50       66.06     62.76 o
  11   7   1      678.27      853.65    159.09 o
  13   7   1       28.42      -40.96    105.67 o
 -12   8   1      116.73       32.85     93.60 o
 -10   8   1      144.27      106.26     91.82 o
  -8   8   1     1073.87     1076.92     96.06 o
  -6   8   1     6185.10     6438.40    116.57 o
  -4   8   1      815.65      747.19     36.33 o
  -2   8   1      165.22      222.84     22.33 o
   0   8   1      286.21      266.91     22.20 o
   2   8   1      700.46      691.19     29.98 o
   4   8   1     1667.48     1693.27     52.19 o
   6   8   1     6635.25     6492.94    150.76 o
   8   8   1     1280.24     1316.65     82.99 o
  10   8   1      150.31      118.53     97.16 o
  12   8   1      433.04      431.97    141.29 o
 -13   9   1      335.10      209.36    124.66 o
 -11   9   1       74.76      133.17    101.12 o
  -9   9   1      183.26      213.12     97.16 o
  -7   9   1     1445.32     1386.93     73.33 o
  -5   9   1     4919.52     5050.47     94.63 o
  -3   9   1     1885.97     1936.34     56.55 o
  -1   9   1       47.12        3.43     19.84 o
   1   9   1     2297.64     2237.48     69.63 o
   3   9   1     4154.05     4130.95     93.28 o
   5   9   1     1223.02     1152.04     60.00 o
   7   9   1     3248.79     3102.09    120.07 o
   9   9   1     1340.30     1441.35    181.06 o
  11   9   1     1769.51     1701.16    206.39 o
 -12  10   1      315.20      392.20    136.34 o
 -10  10   1      425.54      505.98    130.80 o
  -8  10   1      309.84      411.19    112.20 o
  -6  10   1     1483.84     1422.15     87.26 o
  -4  10   1     2481.20     2608.04     75.91 o
  -2  10   1     3831.37     3706.18     88.85 o
   0  10   1       50.60       65.43     27.28 o
   2  10   1     2024.35     2036.89     77.97 o
   4  10   1      464.19      527.82     42.84 o
   6  10   1     3418.93     3546.18    115.51 o
   8  10   1     1962.52     1750.89    197.98 o
  10  10   1      665.55      665.27    151.38 o
  12  10   1      916.44      774.50    175.12 o
 -11  11   1      314.63      125.85    109.23 o
  -9  11   1      454.21      606.70    133.77 o
  -7  11   1     1104.55      962.42    108.86 o
  -5  11   1       86.40       32.33     35.84 o
  -3  11   1      533.19      563.30     49.48 o
  -1  11   1     1104.80     1101.85     59.11 o
   1  11   1     1883.55     1647.91     64.84 o
   3  11   1      539.11      569.68     55.75 o
   5  11   1       70.37       48.47     42.56 o
   7  11   1     1869.15     1934.75    122.44 o
   9  11   1      981.10     1050.73    173.14 o
  11  11   1      234.75      317.99    140.49 o
 -10  12   1      313.87      220.83    122.49 o
  -8  12   1       86.10      113.78     98.35 o
  -6  12   1      344.98      291.48     89.27 o
  -4  12   1      902.26      897.03     66.38 o
  -2  12   1      307.89      272.98     48.13 o
   0  12   1      217.91      237.52     51.78 o
   2  12   1        5.19       -7.26     36.02 o
   4  12   1      204.68      176.76     49.39 o
   6  12   1        1.56       26.93     52.22 o
   8  12   1      188.92      421.68    133.57 o
  10  12   1        7.96      -89.44     89.44 o
  -9  13   1        0.40      193.53    109.23 o
  -7  13   1        0.11      -14.25     89.05 o
  -5  13   1       62.51       88.10     54.38 o
  -3  13   1       12.79        2.28     43.01 o
  -1  13   1       17.78       48.21     45.25 o
   1  13   1      107.71       22.36     81.53 o
   3  13   1       33.85       23.36     51.01 o
   5  13   1        1.76      -32.86     49.27 o
   7  13   1       82.14       61.49     74.89 o
   9  13   1       82.22        8.11    105.07 o
  -8  14   1      287.78      126.64    113.19 o
  -6  14   1       29.16      143.66    104.48 o
  -4  14   1      364.29      358.55     73.05 o
  -2  14   1       54.90      112.40     58.45 o
   0  14   1      433.40      481.40     67.66 o
   2  14   1      177.54       72.60     56.48 o
   4  14   1       33.36        6.09     55.71 o
   6  14   1       32.88       80.92     79.22 o
   8  14   1      525.78      272.68    135.55 o
  -7  15   1      582.56      691.19    164.63 o
  -5  15   1       16.56      -20.16     73.81 o
  -3  15   1      130.90       12.71     66.57 o
  -1  15   1      574.57      684.58     77.94 o
   1  15   1     1009.74     1029.39    102.95 o
   3  15   1       54.46       36.73     60.28 o
   5  15   1       15.23        7.14     72.60 o
  -4  16   1       65.52       44.71     82.80 o
  -2  16   1      425.25      452.98     76.21 o
   0  16   1      333.83      249.61    139.06 o
   2  16   1      281.10      309.22     79.45 o
   4  16   1       14.89      102.27    102.40 o
 -16   0   2      603.90      839.80    184.42 o
 -14   0   2     1724.92     1527.03    201.04 o
 -12   0   2     2145.66     2208.13    206.39 o
 -10   0   2     3707.92     4085.40    252.69 o
  -8   0   2     3965.23     3776.71    211.93 o
  -6   0   2    31628.28    33302.15   1083.38 o
  -4   0   2     1714.05     1671.28     99.73 o
  -2   0   2     1208.39     1313.70     31.30 o
   0   0   2    13131.23    12576.83    223.42 o
   2   0   2      559.33      502.14     47.89 o
   4   0   2     1125.86     1308.50    196.30 o
   6   0   2    14579.31    14376.23    382.33 o
   8   0   2     5730.84     5522.06    208.13 o
  10   0   2     1188.57     1117.02    154.74 o
  12   0   2      461.46      374.78    126.84 o
  14   0   2      936.84      850.09    184.03 o
 -15   1   2      330.41      354.17     96.18 o
 -13   1   2      906.68      974.83    114.39 o
 -11   1   2     5250.91     4953.80    207.24 o
  -9   1   2     1825.09     1811.38     91.26 o
  -7   1   2    11490.32    11832.15    301.18 o
  -5   1   2    13528.98    13301.70    233.69 o
  -3   1   2      467.69      462.51     22.32 o
  -1   1   2     8258.39     8583.80    121.87 o
   1   1   2      649.22      571.68     22.78 o
   3   1   2     7120.08     6488.93    117.54 o
   5   1   2      990.59      848.85     48.97 o
   7   1   2     5646.58     5406.75    139.60 o
   9   1   2     5942.46     5383.94    248.73 o
  11   1   2      555.67      415.15     84.88 o
  13   1   2      464.50      527.81    104.08 o
 -14   2   2      763.64      478.27    151.38 o
 -12   2   2        5.69       50.54     61.74 o
 -10   2   2      877.16      766.35     85.91 o
  -8   2   2      599.86      647.97     44.32 o
  -6   2   2    15143.67    15988.51    254.03 o
  -4   2   2     1814.52     1536.94     56.47 o
  -2   2   2     1801.09     1800.54     26.32 o
   0   2   2     7677.25     7872.08     87.21 o
   2   2   2    17023.80    16705.24    199.59 o
   4   2   2     1482.41     1493.07     47.70 o
   6   2   2      488.20      457.44     38.27 o
   8   2   2      489.89      379.60     58.06 o
  10   2   2      231.94      298.60    112.79 o
  12   2   2       76.60      121.74     74.50 o
  14   2   2      271.57      497.30    109.45 o
 -15   3   2       22.87       12.67     72.96 o
 -13   3   2      153.74      242.35     78.66 o
 -11   3   2     2609.51     2555.23    148.23 o
  -9   3   2     1031.84     1035.82     74.66 o
  -7   3   2     4524.35     4780.53    145.40 o
  -5   3   2     7654.55     8108.41    157.48 o
  -3   3   2     1102.59     1146.73     32.84 o
  -1   3   2    75985.45    76280.69    743.87 o
   1   3   2      522.04      497.82     27.68 o
   3   3   2     2736.10     2710.49     77.91 o
   5   3   2     1534.83     1455.95     48.14 o
   7   3   2       14.37        4.19     23.15 o
   9   3   2      171.75      184.14     53.06 o
  11   3   2       58.86      163.41     56.81 o
  13   3   2        0.06      -64.74     70.91 o
 -14   4   2       24.56       64.25     72.38 o
 -12   4   2     2282.11     2083.32    190.16 o
 -10   4   2      506.51      560.37     65.40 o
  -8   4   2        4.54       19.62     27.66 o
  -6   4   2     2521.95     2815.91     75.74 o
  -4   4   2      649.15      716.44     23.34 o
  -2   4   2    36807.04    36586.91    337.89 o
   0   4   2    50156.80    51991.23    472.67 o
   2   4   2       43.25       26.23     14.20 o
   4   4   2      920.36      839.88     33.15 o
   6   4   2     3495.48     3690.41     82.73 o
   8   4   2       16.61      -26.55     30.68 o
  10   4   2     2172.70     2198.24    119.80 o
  12   4   2       12.98       31.86     71.67 o
  14   4   2       88.79      128.23    121.89 o
 -15   5   2      518.92      427.56    111.39 o
 -13   5   2      368.15      294.05    131.19 o
 -11   5   2      811.54      952.27    104.43 o
  -9   5   2     2124.84     2271.81    105.28 o
  -7   5   2     8444.49     8580.26    151.84 o
  -5   5   2     1129.30     1130.37     36.06 o
  -3   5   2     2758.43     2807.75     42.73 o
  -1   5   2     3615.23     3503.55     50.69 o
   1   5   2     1396.65     1546.87     35.63 o
   3   5   2     6432.85     6124.22     87.24 o
   5   5   2    17195.28    18049.38    235.78 o
   7   5   2      904.16      862.01     56.45 o
   9   5   2      622.49      712.32    102.13 o
  11   5   2     1338.81     1286.31    240.62 o
  13   5   2      437.54      340.35    139.50 o
 -14   6   2      351.44      346.50    240.42 o
 -12   6   2     2845.35     2849.58    170.75 o
 -10   6   2      316.12      339.62     76.80 o
  -8   6   2     1237.83     1199.68     62.83 o
  -6   6   2     9286.09     9080.83    137.60 o
  -4   6   2    15021.01    15025.26    157.92 o
  -2   6   2     3332.05     3148.59     50.40 o
   0   6   2     2443.86     2346.74     43.34 o
   2   6   2     6860.57     6771.10     86.45 o
   4   6   2    28110.72    29163.13    353.38 o
   6   6   2       30.15       19.31     28.78 o
   8   6   2      214.66      270.04     45.24 o
  10   6   2      107.60      113.19     98.15 o
  12   6   2     1058.15     1043.22    177.10 o
 -13   7   2      256.28      165.53     84.60 o
 -11   7   2     1162.19     1241.13    120.13 o
  -9   7   2     2032.32     1968.57    102.23 o
  -7   7   2     2203.13     2168.67     75.20 o
  -5   7   2     6172.74     6125.09     98.46 o
  -3   7   2     5530.36     5513.35     77.21 o
  -1   7   2     1089.96     1019.18     31.11 o
   1   7   2    15939.53    15726.13    168.22 o
   3   7   2     7888.06     7983.42    102.40 o
   5   7   2     4145.97     3860.19     89.42 o
   7   7   2     1071.80     1117.40     65.65 o
   9   7   2      108.39       59.17     89.24 o
  11   7   2      508.52      372.61    132.78 o
  13   7   2      323.91      189.57    134.36 o
 -14   8   2      143.49      143.86    116.55 o
 -12   8   2      268.88      353.21    118.92 o
 -10   8   2     1167.44      962.78    124.47 o
  -8   8   2     1028.13      918.68     67.77 o
  -6   8   2      499.52      489.18     44.02 o
  -4   8   2     2123.33     2208.97     52.17 o
  -2   8   2     2740.74     2890.01     56.39 o
   0   8   2     6011.19     5944.82     84.97 o
   2   8   2     3323.18     3240.48     59.69 o
   4   8   2     1802.36     1773.73     61.99 o
   6   8   2      187.14      183.95     40.06 o
   8   8   2      311.87      350.23     66.02 o
  10   8   2       31.33       65.50     98.15 o
  12   8   2      150.71      122.49    126.05 o
 -13   9   2      268.40      241.41    119.12 o
 -11   9   2      437.02      458.29    129.02 o
  -9   9   2      434.89      516.66    114.18 o
  -7   9   2     2109.13     2154.20     79.47 o
  -5   9   2     2926.37     2721.07     66.10 o
  -3   9   2      533.90      507.23     32.56 o
  -1   9   2        1.32      -18.55     18.55 o
   1   9   2     1470.77     1527.69     53.31 o
   3   9   2       22.54        5.56     24.87 o
   5   9   2      211.21      254.20     39.37 o
   7   9   2        7.80      -37.16     37.16 o
   9   9   2      784.87      793.29    148.41 o
  11   9   2       59.82       41.95    102.11 o
 -12  10   2        6.81       66.88     89.64 o
 -10  10   2       72.62       32.45     87.46 o
  -8  10   2       49.21      179.08     84.10 o
  -6  10   2      623.27      661.08     79.44 o
  -4  10   2      726.91      767.55     45.26 o
  -2  10   2        1.71       -7.85     23.01 o
   0  10   2      152.23      201.60     32.04 o
   2  10   2      908.99      967.01     51.69 o
   4  10   2      670.98      707.99     48.13 o
   6  10   2       70.81      -11.34     36.32 o
   8  10   2       42.85      -42.22     59.49 o
  10  10   2      186.83      124.66    112.79 o
 -11  11   2       15.48       16.03     94.78 o
  -9  11   2      357.52      401.89    116.95 o
  -7  11   2     1093.32      791.32    133.77 o
  -5  11   2      190.44      102.30     39.90 o
  -3  11   2     1053.19     1057.58     58.38 o
  -1  11   2     1119.73     1100.28     65.52 o
   1  11   2     1358.19     1293.42     66.55 o
   3  11   2     2864.96     3076.73     97.18 o
   5  11   2      229.11      226.83     52.20 o
   7  11   2      221.71      115.84     72.91 o
   9  11   2       17.72        4.75     99.53 o
  11  11   2       63.39      276.44    135.35 o
 -10  12   2     1050.56      866.31    156.52 o
  -8  12   2     1362.62     1356.65    173.54 o
  -6  12   2       69.22       11.15     63.66 o
  -4  12   2     1228.41     1193.28     72.59 o
  -2  12   2     3444.57     3339.37    109.68 o
   0  12   2     1796.39     1861.65     78.81 o
   2  12   2     1423.18     1354.79     75.91 o
   4  12   2       23.46      -20.51     40.36 o
   6  12   2     1092.41     1233.70    129.89 o
   8  12   2      313.09      658.54    154.94 o
  10  12   2      220.70      159.69    123.08 o
  -9  13   2     1047.24     1234.56    177.89 o
  -7  13   2      671.77      609.47    135.15 o
  -5  13   2      160.05      153.51     73.61 o
  -3  13   2     1707.30     1781.91    123.36 o
  -1  13   2      213.17      204.18     46.84 o
   1  13   2     1487.52     1360.51    102.71 o
   3  13   2      741.65      844.58     90.41 o
   5  13   2      153.47      144.32     75.11 o
   7  13   2      161.53      263.19     91.53 o
   9  13   2      744.61      868.88    182.84 o
  -8  14   2     1375.74     1116.03    177.89 o
  -6  14   2        4.27      -48.28     87.07 o
  -4  14   2       71.94       75.35     68.01 o
  -2  14   2      279.64      279.95     58.87 o
   0  14   2      847.06      853.74     92.16 o
   2  14   2      236.82      253.99    100.11 o
   4  14   2      250.21      116.03     66.58 o
   6  14   2     1282.00     1081.58    135.65 o
   8  14   2      306.62      197.09    135.15 o
  -7  15   2      540.78      564.75    145.84 o
  -5  15   2       20.25       16.82     99.73 o
  -3  15   2        0.98      -47.68     47.68 o
  -1  15   2       81.92       81.24     54.47 o
   1  15   2       34.53      110.86     65.91 o
   3  15   2       10.90      -45.23     56.94 o
   5  15   2       72.15      -59.09     71.28 o
  -4  16   2        8.21      -72.09     72.09 o
  -2  16   2       46.71       70.76     68.75 o
   0  16   2        3.81       -8.73     52.37 o
   2  16   2        2.14      -54.35     54.35 o
   4  16   2        8.75       83.55     68.55 o
 -15   1   3       70.08       85.76     76.82 o
 -13   1   3        2.20      120.35     72.35 o
 -11   1   3      603.77      755.57     89.06 o
  -9   1   3      271.03      292.95     48.90 o
  -7   1   3     1379.43     1681.71     66.93 o
  -5   1   3     1068.28     1112.88     69.83 o
  -3   1   3     8419.03     8600.36    133.74 o
  -1   1   3    25669.56    25497.55    254.37 o
   1   1   3     5695.25     5093.39     77.05 o
   3   1   3      126.93      111.19     24.45 o
   5   1   3      551.85      657.31     46.24 o
   7   1   3     4798.72     4421.93    125.42 o
   9   1   3     7433.15     6570.88    247.71 o
  11   1   3       48.09      -40.98     65.40 o
  13   1   3       50.12       77.57    103.29 o
 -16   2   3      191.15      164.88    135.65 o
 -14   2   3      265.77      653.64    247.84 o
 -12   2   3      156.78      173.15     68.48 o
 -10   2   3     3370.57     3289.31    156.35 o
  -8   2   3     1241.87     1793.17     97.32 o
  -6   2   3     1804.72     1616.51     52.57 o
  -4   2   3     1549.48     1371.55     77.27 o
  -2   2   3    92118.38    94672.19    889.90 o
   0   2   3       58.00       50.96     11.33 o
   2   2   3    10996.38    10097.23    131.70 o
   4   2   3    12415.49    11724.85    181.98 o
   6   2   3      240.23      202.87     29.45 o
   8   2   3     4205.49     4259.02    117.90 o
  10   2   3     4513.85     4464.13    168.10 o
  12   2   3      526.69      651.57    163.05 o
  14   2   3       35.28      -33.64     99.33 o
 -15   3   3      472.88      746.62    115.58 o
 -13   3   3      359.00      467.59     90.15 o
 -11   3   3      204.92      251.55     67.03 o
  -9   3   3     3230.11     3166.25    207.32 o
  -7   3   3      715.18      624.85     53.89 o
  -5   3   3     1775.05     1749.65     40.58 o
  -3   3   3     4134.09     4090.99     51.42 o
  -1   3   3   189273.86   191758.59   1631.98 o
   1   3   3      822.93      743.58     26.71 o
   3   3   3     2760.53     2486.51     50.89 o
   5   3   3     1180.40     1008.16     46.15 o
   7   3   3     5593.88     5776.88    123.16 o
   9   3   3     5953.99     5881.95    191.40 o
  11   3   3     1150.70     1114.12    122.20 o
  13   3   3      263.38      287.52    130.80 o
 -14   4   3      219.43      206.80     79.84 o
 -12   4   3      469.78      571.10     90.43 o
 -10   4   3     1365.46     1435.65     86.74 o
  -8   4   3     3419.54     3090.24     86.86 o
  -6   4   3     5833.13     5570.32     89.99 o
  -4   4   3      395.67      334.97     19.93 o
  -2   4   3    10008.55     9456.05     99.46 o
   0   4   3    46045.41    47164.13    430.86 o
   2   4   3     3229.61     3045.96     56.17 o
   4   4   3    15327.78    15748.65    194.27 o
   6   4   3     1408.72     1224.58     50.43 o
   8   4   3     1044.72     1134.18     76.57 o
  10   4   3       35.21      -40.35     52.61 o
  12   4   3     1189.18     1178.96    180.66 o
  14   4   3      495.56      477.88    160.68 o
 -15   5   3      383.47      404.64    102.88 o
 -13   5   3       23.76       40.21     69.94 o
 -11   5   3     1522.93     1531.27    119.20 o
  -9   5   3      639.14      639.27     61.46 o
  -7   5   3     3550.30     3657.24    107.04 o
  -5   5   3     1497.07     1378.19     40.31 o
  -3   5   3     4192.91     4069.58     52.60 o
  -1   5   3     1445.65     1458.68     35.05 o
   1   5   3    11824.57    11776.12    133.07 o
   3   5   3     9434.58     9897.37    133.37 o
   5   5   3     1528.44     1499.39     58.85 o
   7   5   3       42.18       22.06     29.59 o
   9   5   3        8.93      -43.51     43.51 o
  11   5   3      373.76      306.51    129.61 o
  13   5   3      231.16      374.98    142.27 o
 -14   6   3      213.90      294.85     93.40 o
 -12   6   3      191.33      205.90     74.21 o
 -10   6   3       19.09       64.07     87.17 o
  -8   6   3     1392.05     1342.68     58.93 o
  -6   6   3      140.09      114.16     24.49 o
  -4   6   3     1808.29     1815.45     40.80 o
  -2   6   3     1315.75     1680.84     43.74 o
   0   6   3     1414.50     1609.18     36.59 o
   2   6   3        3.22       27.17     15.46 o
   4   6   3     4310.17     4559.31     82.40 o
   6   6   3       51.01       24.18     31.13 o
   8   6   3      215.56      167.38     54.42 o
  10   6   3      622.81      307.50    120.11 o
  12   6   3      144.29      182.25    124.86 o
 -13   7   3      144.00      124.57    106.06 o
 -11   7   3       36.88       75.27     61.16 o
  -9   7   3      241.70      336.04     54.12 o
  -7   7   3     2717.73     2757.36     74.81 o
  -5   7   3       91.81       76.22     18.89 o
  -3   7   3       89.65       66.01     15.13 o
  -1   7   3     1128.48     1096.62     31.44 o
   1   7   3     1727.06     1874.84     49.39 o
   3   7   3      167.38      132.99     20.11 o
   5   7   3        3.58       26.09     27.47 o
   7   7   3      112.96      106.88     50.15 o
   9   7   3      490.50      538.43    136.93 o
  11   7   3       98.39      230.53    125.45 o
  13   7   3        3.70      -18.20    104.08 o
 -14   8   3       34.18      -31.26     93.99 o
 -12   8   3      917.61      900.86    113.55 o
 -10   8   3      741.96      818.03     97.17 o
  -8   8   3     3086.72     3330.94    150.29 o
  -6   8   3      201.21      237.14     29.58 o
  -4   8   3      376.95      392.65     26.74 o
  -2   8   3      266.95      256.48     22.60 o
   0   8   3    21371.18    20882.44    239.68 o
   2   8   3     2082.97     1998.07     49.51 o
   4   8   3     1310.10     1289.05     59.58 o
   6   8   3      134.66      119.28     37.50 o
   8   8   3      920.23      849.14     87.03 o
  10   8   3       58.43      118.92    105.67 o
  12   8   3      490.47      740.46    173.74 o
 -13   9   3      346.00      598.38    140.10 o
 -11   9   3     1154.58     1045.99    152.96 o
  -9   9   3      142.23       97.79     92.41 o
  -7   9   3     1440.10     1395.27     70.76 o
  -5   9   3     4760.90     4641.26     87.57 o
  -3   9   3     4726.96     4921.30    101.46 o
  -1   9   3      286.77      262.00     26.54 o
   1   9   3     9772.58     9650.77    151.19 o
   3   9   3     6693.49     6521.40    126.88 o
   5   9   3      455.99      499.27     52.18 o
   7   9   3      518.63      596.29     67.41 o
   9   9   3      109.83      112.79     99.14 o
  11   9   3      291.38      232.31    122.68 o
 -12  10   3      292.57      283.96    118.33 o
 -10  10   3      352.25      371.42    109.62 o
  -8  10   3      724.34      824.76    122.49 o
  -6  10   3      423.08      351.49     46.67 o
  -4  10   3     5010.83     4973.12    104.58 o
  -2  10   3     3573.84     3634.71     88.60 o
   0  10   3     1708.63     1718.42     62.33 o
   2  10   3     6696.93     6552.50    129.59 o
   4  10   3      980.72      985.80     59.74 o
   6  10   3     1456.91     1489.73     91.78 o
   8  10   3       80.98      145.21     74.07 o
  10  10   3      687.85      650.43    170.37 o
 -11  11   3        2.97      106.85     97.55 o
  -9  11   3       53.39      -68.66     68.66 o
  -7  11   3        5.60      -15.63     70.64 o
  -5  11   3     1112.87     1071.65     66.98 o
  -3  11   3     4876.29     4793.84    138.43 o
  -1  11   3     1084.97     1053.39     56.28 o
   1  11   3      528.44      608.05     47.07 o
   3  11   3      380.89      463.52     54.71 o
   5  11   3     3052.90     3273.76    150.88 o
   7  11   3      332.03      537.71    101.92 o
   9  11   3        2.72      -67.08    105.86 o
 -10  12   3      177.86      109.23     94.19 o
  -8  12   3      158.09      226.77     99.33 o
  -6  12   3      271.21      149.79     93.20 o
  -4  12   3     1339.70     1257.87     74.25 o
  -2  12   3      568.57      566.95     73.14 o
   0  12   3       31.77       21.36     35.57 o
   2  12   3      495.15      485.36     63.74 o
   4  12   3       21.54      -13.53     47.35 o
   6  12   3      699.98      655.05    106.67 o
   8  12   3       25.93      104.58     79.99 o
  -9  13   3      225.11      327.09    116.75 o
  -7  13   3       73.74      126.05     96.17 o
  -5  13   3      130.79       83.40     67.89 o
  -3  13   3       22.00      -27.17     40.38 o
  -1  13   3      545.27      562.52     68.47 o
   1  13   3       29.17        1.16     50.01 o
   3  13   3        0.17       39.73     54.52 o
   5  13   3       19.36       19.96     66.29 o
   7  13   3        6.60       -4.94     72.41 o
  -8  14   3       33.53      -53.23     92.61 o
  -6  14   3      104.41      234.49    102.30 o
  -4  14   3      293.16      282.88     84.09 o
  -2  14   3      381.51      421.39     88.74 o
   0  14   3      215.48      277.63     69.58 o
   2  14   3      570.10      602.50     84.81 o
   4  14   3       48.32      123.26     69.50 o
   6  14   3       92.40       46.50     78.99 o
  -7  15   3        7.59      -44.72     97.16 o
  -5  15   3      628.34      709.20    153.95 o
  -3  15   3     1142.58     1060.15    227.63 o
  -1  15   3      267.17      305.10     63.92 o
   1  15   3      911.22      989.19    105.25 o
   3  15   3       38.11       28.55     60.43 o
   5  15   3      237.14      152.31     96.66 o
  -4  16   3      533.36      628.26    114.68 o
  -2  16   3      292.28      350.28     73.39 o
   0  16   3      566.47      561.75     91.36 o
   2  16   3      856.33      719.71    164.18 o
 -16   0   4      609.85      801.01    170.77 o
 -14   0   4     2087.60     2151.14    216.87 o
 -12   0   4       25.60       32.45     84.49 o
 -10   0   4     3275.54     3243.23    212.13 o
  -8   0   4     3649.79     3533.44    114.36 o
  -6   0   4       25.60       46.41     26.42 o
  -4   0   4    35117.13    35783.30    644.72 o
  -2   0   4    93881.46    95641.14   1703.07 o
   0   0   4      152.27      176.67     17.95 o
   2   0   4     5751.71     5557.43    140.48 o
   4   0   4    14286.42    14410.82    375.54 o
   6   0   4     4515.01     3711.91    156.85 o
   8   0   4    14601.50    14421.73    418.85 o
  10   0   4      117.14      134.76     93.79 o
  12   0   4      197.02      228.95    124.47 o
 -15   1   4      195.93      221.82     84.34 o
 -13   1   4     1814.92     1962.86    139.37 o
 -11   1   4      576.29      644.66     84.20 o
  -9   1   4      999.06      857.50     86.59 o
  -7   1   4    11745.67    11686.89    312.26 o
  -5   1   4     7332.76     6963.81    118.94 o
  -3   1   4     4701.80     4907.64     64.16 o
  -1   1   4    20991.92    20883.05    236.80 o
   1   1   4    25629.03    24110.18    298.34 o
   3   1   4     8052.65     7434.70    137.16 o
   5   1   4      149.68       80.76     27.81 o
   7   1   4     1649.45     1756.47    194.21 o
   9   1   4     9317.56     9400.13    456.60 o
  11   1   4      227.08      209.55    115.76 o
  13   1   4       70.82      108.24    120.71 o
 -16   2   4       15.10      -67.48     70.05 o
 -14   2   4      417.49      464.50     93.98 o
 -12   2   4      859.87      912.23    123.87 o
 -10   2   4      318.51      329.60    186.01 o
  -8   2   4     1394.08     1365.94     61.61 o
  -6   2   4    13077.55    13741.14    243.97 o
  -4   2   4     1564.56     1381.92     41.75 o
  -2   2   4     6012.06     6059.28    114.67 o
   0   2   4     1850.95     2071.97     83.03 o
   2   2   4     4329.29     4226.21     92.65 o
   4   2   4     1132.48     1424.32     50.46 o
   6   2   4     2616.38     2514.20     73.73 o
   8   2   4     5365.43     5307.83    135.66 o
  10   2   4       25.41      -42.57     42.57 o
  12   2   4       50.22       45.91    107.05 o
  14   2   4      404.92      331.64    156.72 o
 -15   3   4       70.48      -63.45     63.45 o
 -13   3   4     1197.58      928.71    107.91 o
 -11   3   4     1090.35     1068.94    150.98 o
  -9   3   4     1333.24     1331.44    102.57 o
  -7   3   4     4413.23     4790.29    150.43 o
  -5   3   4     1402.26     1426.70     41.01 o
  -3   3   4    23551.75    24841.94    254.70 o
  -1   3   4     4417.22     4250.59     53.80 o
   1   3   4      662.40      588.33     26.70 o
   3   3   4      304.33      342.07     26.11 o
   5   3   4        0.55      -22.14     22.14 o
   7   3   4      254.11      207.86     35.84 o
   9   3   4       71.76       21.84     48.15 o
  11   3   4       40.56      144.85    110.22 o
  13   3   4       29.80      -74.60     97.75 o
 -14   4   4       24.16       70.78     69.47 o
 -12   4   4      167.25      163.68     98.35 o
 -10   4   4       44.12        8.97     37.07 o
  -8   4   4       54.19       32.02     23.51 o
  -6   4   4      133.52      164.32     18.98 o
  -4   4   4     1944.30     2021.26     40.16 o
  -2   4   4    39565.11    41060.53    377.40 o
   0   4   4       36.01       43.85     13.22 o
   2   4   4     1997.84     2191.72     48.11 o
   4   4   4     4510.23     4550.85     80.13 o
   6   4   4     1800.52     1666.20     59.37 o
   8   4   4        9.36      -30.59     32.68 o
  10   4   4      428.78      307.28     83.62 o
  12   4   4       20.49       37.79     97.16 o
 -15   5   4        6.81      -16.02     94.59 o
 -13   5   4     1878.72     1709.40    183.43 o
 -11   5   4      295.91      299.83    179.08 o
  -9   5   4     3399.76     3650.99    126.31 o
  -7   5   4     1026.03     1076.74     48.90 o
  -5   5   4     1904.87     1817.41     41.74 o
  -3   5   4     5310.06     5096.42     68.90 o
  -1   5   4     2559.58     2269.91     41.42 o
   1   5   4      698.05      654.86     25.97 o
   3   5   4     5369.91     5321.71     87.78 o
   5   5   4     2915.57     2851.75     69.62 o
   7   5   4      777.33      742.93     57.01 o
   9   5   4      746.64      824.03    105.75 o
  11   5   4      983.47     1270.58    191.55 o
  13   5   4      434.69      673.38    174.13 o
 -14   6   4       49.26       74.56     70.34 o
 -12   6   4     3135.37     3343.96    177.53 o
 -10   6   4     1224.05     1220.75    105.44 o
  -8   6   4     4565.08     4700.01    115.32 o
  -6   6   4     8675.79     8910.63    172.76 o
  -4   6   4     4308.85     4293.13     58.97 o
  -2   6   4     2490.08     2658.10     45.06 o
   0   6   4     3201.05     3135.41     52.21 o
   2   6   4     1404.27     1141.91     34.09 o
   4   6   4     5498.86     5367.28     93.59 o
   6   6   4     2214.25     2434.19    168.63 o
   8   6   4     2170.85     2257.42    150.14 o
  10   6   4     1828.14     2106.02    223.60 o
  12   6   4      611.90      881.55    181.65 o
 -13   7   4        4.98       96.63     72.27 o
 -11   7   4     4708.90     4192.71    228.85 o
  -9   7   4     5312.42     5129.18    159.40 o
  -7   7   4     3361.12     3527.06     90.78 o
  -5   7   4     1634.64     1533.47     41.48 o
  -3   7   4     2860.58     2874.37     49.79 o
  -1   7   4     4606.29     4929.85     67.91 o
   1   7   4     2001.16     1921.70     47.91 o
   3   7   4     4316.25     4228.02     81.34 o
   5   7   4     2332.05     2359.55     96.18 o
   7   7   4     2008.54     2102.05    114.88 o
   9   7   4     1618.17     2033.79    219.25 o
  11   7   4      555.50      832.67    177.30 o
 -14   8   4       55.98      -12.12     70.40 o
 -12   8   4      697.94      662.60    130.30 o
 -10   8   4     1983.09     1957.59    145.24 o
  -8   8   4      422.31      607.32     81.25 o
  -6   8   4     2797.36     3017.14     66.37 o
  -4   8   4     1637.10     1683.52     42.86 o
  -2   8   4       25.95       36.09     17.85 o
   0   8   4      392.56      440.41     27.40 o
   2   8   4      768.66      777.22     37.04 o
   4   8   4     3171.23     3184.72     99.75 o
   6   8   4     1092.96     1175.18     78.42 o
   8   8   4      303.34      339.37     86.18 o
  10   8   4     1360.66     2000.35    224.59 o
  12   8   4      165.73       74.60    128.82 o
 -13   9   4      125.11       39.58     97.36 o
 -11   9   4       19.72       10.19     59.06 o
  -9   9   4       42.33       74.87    154.94 o
  -7   9   4       16.61      -10.28     54.83 o
  -5   9   4     1709.11     1716.31     51.90 o
  -3   9   4      267.37      275.98     27.99 o
  -1   9   4      284.81      304.74     28.22 o
   1   9   4      822.30      830.66     52.63 o
   3   9   4      100.93       84.41     29.01 o
   5   9   4      491.36      475.79     53.91 o
   7   9   4      655.42      777.26     73.87 o
   9   9   4      101.45       61.14    102.11 o
  11   9   4      296.00      458.68    155.53 o
 -12  10   4        5.27       50.46     88.25 o
 -10  10   4       94.34       62.93     78.76 o
  -8  10   4     3054.70     2857.36    200.85 o
  -6  10   4      137.34       44.93     40.08 o
  -4  10   4        2.88      -19.14     19.14 o
  -2  10   4      966.54      942.98     46.08 o
   0  10   4      118.39      131.38     28.11 o
   2  10   4      432.28      434.65     41.23 o
   4  10   4       73.62       87.11     35.18 o
   6  10   4       22.13       99.48     78.16 o
   8  10   4      183.53      427.36    111.60 o
  10  10   4       69.42      200.06    127.83 o
 -11  11   4      100.20      206.39    102.30 o
  -9  11   4     1812.82     1897.06    177.10 o
  -7  11   4     1839.73     2015.00    176.31 o
  -5  11   4        6.34       -9.35     43.70 o
  -3  11   4       65.71       35.86     30.27 o
  -1  11   4      864.08      915.31     57.62 o
   1  11   4       21.15       22.65     31.17 o
   3  11   4       56.76       24.44     33.48 o
   5  11   4     1427.06     1596.99    173.04 o
   7  11   4      367.90      346.57     95.45 o
   9  11   4      163.38      213.71    127.43 o
 -10  12   4      694.04     1037.28    151.77 o
  -8  12   4     2455.81     1943.76    182.25 o
  -6  12   4      232.99      138.71     84.30 o
  -4  12   4      407.19      398.93     56.60 o
  -2  12   4      778.04      784.91     64.73 o
   0  12   4      298.56      352.63     50.44 o
   2  12   4      219.72      299.27     56.92 o
   4  12   4      172.79      276.09     81.98 o
   6  12   4     1907.92     1747.92    154.25 o
   8  12   4      357.95      448.13    119.32 o
  -9  13   4      308.84      483.42    126.84 o
  -7  13   4      716.54      710.38    133.37 o
  -5  13   4      732.76      831.29    134.95 o
  -3  13   4     1069.82     1135.25     81.81 o
  -1  13   4      678.07      644.12     88.99 o
   1  13   4      288.67      208.74     85.81 o
   3  13   4        6.31       89.75     58.15 o
   5  13   4     2152.88     1978.43    200.55 o
   7  13   4      755.02      772.70    126.68 o
  -8  14   4      237.02      369.04    122.68 o
  -6  14   4      198.73      342.73    115.56 o
  -4  14   4      395.71      316.40     74.87 o
  -2  14   4      607.28      674.96     73.74 o
   0  14   4      439.72      544.84     81.41 o
   2  14   4      565.50      726.07     92.76 o
   4  14   4        6.75       65.47     77.12 o
   6  14   4      573.27      755.01    178.29 o
  -7  15   4        5.62       97.16    104.28 o
  -5  15   4      121.29       67.00     74.81 o
  -3  15   4      228.22      189.31     70.13 o
  -1  15   4       97.16       33.17     62.74 o
   1  15   4       84.46       21.74     58.07 o
   3  15   4       16.02      -54.82     58.47 o
   5  15   4       49.85      -76.53     76.53 o
  -4  16   4       12.42       15.54     75.66 o
  -2  16   4       98.95       82.60     78.19 o
   0  16   4       23.33      -18.91     59.19 o
   2  16   4      113.38      111.99     69.73 o
 -15   1   5      463.52      519.97     99.97 o
 -13   1   5      838.93      896.36    101.85 o
 -11   1   5      109.27      144.48     56.73 o
  -9   1   5       27.46        4.52     24.20 o
  -7   1   5     8744.94     9506.27    197.08 o
  -5   1   5      526.93      502.47     26.72 o
  -3   1   5    38667.76    38264.98    345.66 o
  -1   1   5     2749.23     2862.28     40.84 o
   1   1   5        9.82       20.49     17.17 o
   3   1   5     1899.15     1962.19     68.67 o
   5   1   5     7700.41     7520.24    138.77 o
   7   1   5      155.35      193.70     41.47 o
   9   1   5      478.10      404.66    117.54 o
  11   1   5        2.11      -65.11     65.11 o
 -16   2   5      442.23      469.96    152.56 o
 -14   2   5     2256.47     1945.02    145.43 o
 -12   2   5     1699.26     1477.71    114.10 o
 -10   2   5       93.62       67.55     76.08 o
  -8   2   5     7480.15     8066.59    203.87 o
  -6   2   5     5888.84     5534.61    119.14 o
  -4   2   5    12419.74    12132.31    188.80 o
  -2   2   5    13493.54    13250.81    140.20 o
   0   2   5     6443.38     6270.49     89.12 o
   2   2   5     8351.27     8079.08    116.22 o
   4   2   5    11303.95    11917.86    229.01 o
   6   2   5      392.91      372.16     38.56 o
   8   2   5      676.02      697.24     56.87 o
  10   2   5      514.69      297.62     66.65 o
  12   2   5      246.44      253.48    127.04 o
 -15   3   5      836.84      694.55    109.81 o
 -13   3   5     2048.58     1835.66    132.64 o
 -11   3   5      451.41      383.29    113.58 o
  -9   3   5     2207.48     2398.02    105.34 o
  -7   3   5    12979.88    13056.62    198.42 o
  -5   3   5    13049.10    12881.15    158.40 o
  -3   3   5    14669.94    14880.35    171.09 o
  -1   3   5     4076.12     4234.86     63.47 o
   1   3   5     1124.07     1208.07     36.73 o
   3   3   5    21918.18    22694.93    280.47 o
   5   3   5     6003.76     5610.72    156.73 o
   7   3   5     1074.67     1051.72     57.38 o
   9   3   5      320.72      250.02     64.81 o
  11   3   5      588.56      651.42    149.00 o
  13   3   5      700.05      813.08    186.60 o
 -16   4   5      289.72      345.89     97.60 o
 -14   4   5      249.54      367.65    139.60 o
 -12   4   5     1512.55     1633.01    119.81 o
 -10   4   5     2914.88     2851.88    208.61 o
  -8   4   5     3255.92     3251.46     73.04 o
  -6   4   5     3415.87     3366.99     62.37 o
  -4   4   5      120.31       97.03     11.69 o
  -2   4   5    24703.77    24455.99    243.09 o
   0   4   5    13688.89    12974.28    149.24 o
   2   4   5     8136.14     8198.67    121.88 o
   4   4   5      787.57      746.96     37.40 o
   6   4   5     4732.31     4788.13    104.42 o
   8   4   5      388.64      430.83     68.43 o
  10   4   5      120.03      183.97     77.92 o
  12   4   5      433.66      391.21    136.54 o
 -15   5   5      431.80      366.18     94.93 o
 -13   5   5      134.14       37.30     67.67 o
 -11   5   5     1146.97     1180.07    224.79 o
  -9   5   5     1127.52     1142.41     68.69 o
  -7   5   5     2315.03     2325.24     55.50 o
  -5   5   5     1560.66     1606.64     44.02 o
  -3   5   5      235.49      246.01     14.80 o
  -1   5   5     3154.46     3297.84     50.18 o
   1   5   5    13202.08    13095.43    165.31 o
   3   5   5     5342.77     5652.62     93.52 o
   5   5   5       56.79       70.06     25.07 o
   7   5   5       93.14       61.78     48.86 o
   9   5   5     2166.24     2286.08    412.48 o
  11   5   5      130.20      264.37    120.71 o
  13   5   5      383.42      470.75    167.80 o
 -14   6   5       18.12      -75.99     75.99 o
 -12   6   5      186.88      171.73     68.08 o
 -10   6   5     2230.39     2008.65    170.87 o
  -8   6   5       64.60       40.72     24.99 o
  -6   6   5      190.28      230.30     22.62 o
  -4   6   5     1160.69     1273.41     33.90 o
  -2   6   5     9089.15     9348.55    102.40 o
   0   6   5      477.81      494.79     24.27 o
   2   6   5     1500.86     1702.12     51.61 o
   4   6   5      463.43      538.55     36.91 o
   6   6   5       10.02       53.36     45.80 o
   8   6   5      177.59      268.66     65.68 o
  10   6   5      438.22      592.65    152.76 o
  12   6   5       48.06      -16.82    113.98 o
 -15   7   5       50.07      -20.32     95.38 o
 -13   7   5      549.99      402.21     89.19 o
 -11   7   5      175.65       93.33     59.27 o
  -9   7   5      121.01      116.54     41.54 o
  -7   7   5      172.67      198.55     26.22 o
  -5   7   5     3906.39     3929.24     70.65 o
  -3   7   5     4617.06     5052.70     75.29 o
  -1   7   5    11316.57    11179.07    138.77 o
   1   7   5     2252.99     2295.54     63.71 o
   3   7   5     2878.59     2899.91     77.35 o
   5   7   5      323.62      358.13     57.01 o
   7   7   5        9.35       75.47     49.33 o
   9   7   5       32.21        7.12     98.35 o
  11   7   5        1.47      -90.83    100.13 o
 -14   8   5       56.26      -29.44     64.16 o
 -12   8   5      193.80      124.01     69.37 o
 -10   8   5      577.92      612.25     84.66 o
  -8   8   5     2519.51     2609.04    110.25 o
  -6   8   5        7.09       -2.81     17.31 o
  -4   8   5     2574.16     2498.18     51.19 o
  -2   8   5     2437.52     2378.18     51.89 o
   0   8   5      166.17      119.29     21.24 o
   2   8   5     8496.48     8854.40    128.15 o
   4   8   5     1017.71     1108.76     65.19 o
   6   8   5      632.58      678.93     68.29 o
   8   8   5       74.22      139.82     71.30 o
  10   8   5      945.97     1026.79    186.20 o
 -13   9   5      504.36      391.92     96.84 o
 -11   9   5      650.86      674.12     96.64 o
  -9   9   5      879.38      952.38    139.50 o
  -7   9   5      410.77      428.86     53.94 o
  -5   9   5     4144.70     4235.75     80.31 o
  -3   9   5     3021.06     3098.20     65.86 o
  -1   9   5     1281.93     1268.70     49.95 o
   1   9   5     4476.09     4339.86     87.27 o
   3   9   5     2388.48     2407.96     91.00 o
   5   9   5      938.94      972.27     67.27 o
   7   9   5      436.84      563.47     99.17 o
   9   9   5      901.35     1003.05    182.84 o
  11   9   5      218.00       88.06    127.43 o
 -12  10   5      809.88      782.21    136.14 o
 -10  10   5      681.45      818.23    126.64 o
  -8  10   5      461.81      434.50     86.57 o
  -6  10   5     1963.12     2026.26    124.55 o
  -4  10   5     2714.17     2725.48     67.33 o
  -2  10   5      831.53      963.97     42.74 o
   0  10   5     4188.29     4184.06     92.34 o
   2  10   5     2497.88     2525.75     80.22 o
   4  10   5      882.73      869.89     74.59 o
   6  10   5      554.41      782.87    111.45 o
   8  10   5      132.05      156.83    117.34 o
  10  10   5      667.22      646.86    171.76 o
 -11  11   5      725.86      920.13    141.48 o
  -9  11   5      716.45      989.59    131.59 o
  -7  11   5      176.28      186.40     83.11 o
  -5  11   5      283.26      297.14     59.56 o
  -3  11   5     1121.42     1027.92     66.92 o
  -1  11   5     6834.03     6278.85    140.68 o
   1  11   5      567.36      610.11     51.74 o
   3  11   5      216.89      217.74     47.10 o
   5  11   5     1684.97     2000.79    153.42 o
   7  11   5      343.16      356.90    183.93 o
   9  11   5        2.58       55.01    114.77 o
 -10  12   5      371.40      357.76    114.37 o
  -8  12   5        1.23       53.23     72.23 o
  -6  12   5      242.74      435.13     99.73 o
  -4  12   5      487.24      454.48     62.19 o
  -2  12   5        7.71       32.91     38.76 o
   0  12   5      819.99      763.61     65.83 o
   2  12   5        1.08      -10.93     40.25 o
   4  12   5      629.93      553.31    175.91 o
   6  12   5       78.27       37.42     78.95 o
   8  12   5       42.57       19.81     81.06 o
  -9  13   5       78.21      231.91    105.07 o
  -7  13   5      354.22      319.57    104.68 o
  -5  13   5       11.69      -71.43     71.43 o
  -3  13   5        8.34       43.22     38.60 o
  -1  13   5       61.63       33.10     43.02 o
   1  13   5       18.96       -2.70     52.29 o
   3  13   5       67.85      105.47     60.91 o
   5  13   5      271.21      211.69    278.71 o
   7  13   5       44.63       32.66     78.15 o
  -8  14   5       31.97      -40.37     91.02 o
  -6  14   5      517.25      554.46    128.23 o
  -4  14   5      252.65      231.08     83.46 o
  -2  14   5       16.04       48.06     55.50 o
   0  14   5      875.11      831.76     94.70 o
   2  14   5       40.86       18.50     55.57 o
   4  14   5       95.15       85.82    170.87 o
   6  14   5       61.21      155.15     99.04 o
  -7  15   5      117.66      125.26    105.07 o
  -5  15   5      299.76      130.30     86.36 o
  -3  15   5      415.90      476.35    104.49 o
  -1  15   5      672.07      757.88    135.63 o
   1  15   5      720.73      829.06    100.08 o
   3  15   5       38.88       -7.70     60.48 o
  -4  16   5      386.43      468.10    111.18 o
  -2  16   5      103.24       15.70     79.82 o
   0  16   5     1074.39     1023.35    141.21 o
   2  16   5      443.90      441.92     91.95 o
 -16   0   6      454.03      502.81    142.27 o
 -14   0   6      414.60      680.31    142.08 o
 -12   0   6      532.39      673.78    121.89 o
 -10   0   6     1734.65     1570.56    139.11 o
  -8   0   6    10942.25    11017.94    248.25 o
  -6   0   6     3352.79     3266.09    123.20 o
  -4   0   6     7073.22     7112.80    113.83 o
  -2   0   6     9059.25     8904.64    127.19 o
   0   0   6       92.38       57.62     23.19 o
   2   0   6     3912.02     4057.21    101.33 o
   4   0   6     4241.60     3712.47    124.27 o
   6   0   6     2419.25     2319.89    117.85 o
   8   0   6    14110.94    14188.31    466.91 o
  10   0   6      171.39      171.36    106.26 o
 -15   1   6     1150.38     1245.24    143.96 o
 -13   1   6      184.28      224.42    100.03 o
 -11   1   6     2147.51     2157.26    123.82 o
  -9   1   6       13.45       28.37     24.75 o
  -7   1   6    10909.13    11277.08    168.25 o
  -5   1   6     5850.58     5619.29     72.01 o
  -3   1   6     3604.30     3502.09     41.63 o
  -1   1   6     4233.66     4094.92     55.56 o
   1   1   6     5482.79     4850.27     78.43 o
   3   1   6     3668.29     3352.13    101.83 o
   5   1   6      919.72      920.99     61.94 o
   7   1   6     6523.43     6350.22    137.40 o
   9   1   6      808.40      703.29     81.30 o
  11   1   6      889.54     1240.30    188.38 o
 -16   2   6      115.46      111.21    119.52 o
 -14   2   6       24.33       73.67     62.93 o
 -12   2   6      283.13      205.53     65.50 o
 -10   2   6      207.40      141.39     51.20 o
  -8   2   6     1084.65     1138.33     48.06 o
  -6   2   6     3608.13     3730.88     61.61 o
  -4   2   6      353.87      364.93     21.24 o
  -2   2   6     8755.00     9230.65    103.64 o
   0   2   6     5548.21     5404.71     82.47 o
   2   2   6    17504.40    18881.49    252.41 o
   4   2   6     1380.82     1730.47     75.61 o
   6   2   6      204.42      237.94     38.02 o
   8   2   6     4337.71     4362.11    126.76 o
  10   2   6      240.23      348.86    127.83 o
 -15   3   6        2.23       37.40     65.81 o
 -13   3   6      186.79      102.90     61.45 o
 -11   3   6       50.75      123.08     78.95 o
  -9   3   6      117.07       76.88     36.85 o
  -7   3   6     2014.20     2092.32     55.09 o
  -5   3   6     2129.05     2083.89     40.50 o
  -3   3   6     1893.82     1853.51     51.87 o
  -1   3   6     5689.70     6208.11     80.35 o
   1   3   6     3323.25     3973.22     77.64 o
   3   3   6     1146.68     1259.74     50.27 o
   5   3   6      271.63      307.76     41.86 o
   7   3   6      302.23      256.92     43.94 o
   9   3   6      121.30       66.05     64.97 o
  11   3   6       21.61      -44.52    102.30 o
 -16   4   6       24.87      -36.55     64.12 o
 -14   4   6       25.40      101.00     65.98 o
 -12   4   6      505.47      274.93     70.56 o
 -10   4   6      234.23      268.41     45.90 o
  -8   4   6     1091.69     1182.51     47.13 o
  -6   4   6     1667.56     1593.39     35.58 o
  -4   4   6     4743.51     4958.52     73.15 o
  -2   4   6     7760.30     8423.97     96.92 o
   0   4   6       26.78        3.82     15.46 o
   2   4   6      200.39      265.66     25.67 o
   4   4   6     1050.92     1165.99     46.10 o
   6   4   6     3039.10     3072.32     91.98 o
   8   4   6      419.51      366.10     67.63 o
  10   4   6       15.29      -69.65     83.90 o
  12   4   6      277.02       24.14    107.05 o
 -15   5   6        2.92      -63.49     63.49 o
 -13   5   6      481.50      547.06     89.53 o
 -11   5   6     1848.93     1764.78    136.64 o
  -9   5   6     2155.55     2272.83     93.11 o
  -7   5   6      120.58      197.45     22.23 o
  -5   5   6      346.55      307.73     15.85 o
  -3   5   6    20161.78    20270.32    198.68 o
  -1   5   6     6301.46     6300.59     82.57 o
   1   5   6      374.57      320.90     25.10 o
   3   5   6     4586.77     4563.34     83.33 o
   5   5   6      416.65      416.53     46.49 o
   7   5   6     2556.42     2527.57    127.76 o
   9   5   6      315.90      496.75     98.09 o
  11   5   6      789.37      901.73    178.68 o
 -14   6   6      288.62      337.20     85.19 o
 -12   6   6      177.73      191.91     68.23 o
 -10   6   6     1550.26     1663.96    109.66 o
  -8   6   6      256.90      264.55     51.11 o
  -6   6   6     3524.98     3540.28     68.19 o
  -4   6   6     2925.14     3160.77     45.96 o
  -2   6   6    14253.38    14265.29    151.02 o
   0   6   6     3807.01     3642.16     66.57 o
   2   6   6    11586.53    11285.57    177.46 o
   4   6   6     1365.90     1279.70     70.80 o
   6   6   6     1586.30     1538.31     99.29 o
   8   6   6      290.64      453.10     75.15 o
  10   6   6     2207.78     2224.75    243.98 o
  12   6   6      439.92      517.85    164.63 o
 -15   7   6       14.11       -0.13    109.13 o
 -13   7   6      403.00      477.61    125.55 o
 -11   7   6      494.84      476.52     78.26 o
  -9   7   6      893.32     1058.89     96.91 o
  -7   7   6       42.89       26.55     38.70 o
  -5   7   6     1381.10     1401.51     49.50 o
  -3   7   6    17077.53    17027.49    188.04 o
  -1   7   6     8991.67     9307.24    118.19 o
   1   7   6     5039.22     4859.11     83.33 o
   3   7   6     6047.96     6247.46    123.02 o
   5   7   6     1203.95     1235.51     78.33 o
   7   7   6       85.52       76.85     51.11 o
   9   7   6     1518.71     1612.69    148.34 o
  11   7   6      370.21      475.50    164.04 o
 -14   8   6        8.04      117.47     72.31 o
 -12   8   6      478.24      400.60     82.12 o
 -10   8   6      149.59      206.76     62.72 o
  -8   8   6      548.92      533.51     53.27 o
  -6   8   6     1561.96     1577.21     81.79 o
  -4   8   6     5097.09     5080.67     81.77 o
  -2   8   6     4505.29     4312.37     72.03 o
   0   8   6     2239.52     2479.34     58.32 o
   2   8   6      893.13      982.80     47.80 o
   4   8   6     2390.70     2518.68    127.33 o
   6   8   6      666.51      663.61     77.12 o
   8   8   6        3.26        2.92     66.07 o
  10   8   6      591.77      968.42    184.62 o
 -13   9   6      171.01      137.93     73.86 o
 -11   9   6       54.48       76.94    165.33 o
  -9   9   6      628.10      516.72     76.53 o
  -7   9   6     1313.00     1325.19     75.26 o
  -5   9   6     2335.02     2322.12     53.84 o
  -3   9   6       22.75       16.65     19.10 o
  -1   9   6       21.70       21.25     20.50 o
   1   9   6        5.33      -21.59     21.59 o
   3   9   6     1059.95     1135.71     68.59 o
   5   9   6      414.59      472.40     62.13 o
   7   9   6       11.78       26.78    105.86 o
   9   9   6       10.74       29.48    113.78 o
 -12  10   6      292.28      361.33    108.64 o
 -10  10   6        1.72       76.13     66.59 o
  -8  10   6      907.11     1122.87    101.07 o
  -6  10   6       18.07       52.73     75.79 o
  -4  10   6      812.94      755.19     42.14 o
  -2  10   6     2962.62     2855.73     81.10 o
   0  10   6      366.17      413.13     42.33 o
   2  10   6     1846.05     1718.82     74.15 o
   4  10   6      363.78      287.22     56.95 o
   6  10   6        4.11      -60.68     60.68 o
   8  10   6       18.89       -3.69     71.52 o
  10  10   6      154.05      108.83    124.47 o
 -11  11   6        9.21       14.64     81.72 o
  -9  11   6      379.81      418.12    100.72 o
  -7  11   6        3.36       55.21     70.64 o
  -5  11   6      214.62      349.02     71.69 o
  -3  11   6      428.12      497.08     90.51 o
  -1  11   6     6960.93     6585.83    162.34 o
   1  11   6     1878.46     1753.89     93.41 o
   3  11   6       38.55       32.82     45.44 o
   5  11   6      214.78      281.90    124.56 o
   7  11   6      349.16      296.59    103.39 o
   9  11   6       71.12     -104.48    104.48 o
 -10  12   6       87.00       49.07     90.63 o
  -8  12   6      345.66      329.07     99.33 o
  -6  12   6     1264.01     1625.37    157.51 o
  -4  12   6     1615.43     1548.06    122.93 o
  -2  12   6      539.99      536.80     65.26 o
   0  12   6     3181.92     2823.93    108.87 o
   2  12   6      238.51      131.56     50.45 o
   4  12   6      344.26      360.40     91.13 o
   6  12   6     1194.03     1639.49    154.10 o
   8  12   6      301.40      160.10    108.14 o
  -9  13   6        8.44       55.80     86.47 o
  -7  13   6     1908.60     1881.23    180.47 o
  -5  13   6     1022.07     1128.76    116.15 o
  -3  13   6      110.42      152.89     69.79 o
  -1  13   6      600.36      622.74     81.32 o
   1  13   6     2078.17     1934.38    190.73 o
   3  13   6      100.45       89.11     76.79 o
   5  13   6     1711.01     1912.91    174.83 o
   7  13   6      348.20      408.39    176.21 o
  -8  14   6     1126.67     1163.92    160.48 o
  -6  14   6       37.77       82.79     69.90 o
  -4  14   6      967.89      895.22    116.39 o
  -2  14   6       75.70      100.74     74.91 o
   0  14   6      149.60      135.78     65.28 o
   2  14   6       44.06      108.33     61.62 o
   4  14   6     1602.81     1641.37    158.02 o
   6  14   6      214.83      294.08    106.99 o
  -7  15   6       28.40      -67.53     67.53 o
  -5  15   6       86.85      -39.03     71.36 o
  -3  15   6        2.77      -12.24     66.47 o
  -1  15   6       47.55       47.87     70.37 o
   1  15   6       40.35       75.51     67.99 o
   3  15   6       23.79       18.82     83.79 o
  -4  16   6       73.36      131.12     85.74 o
  -2  16   6        0.93      -51.19     78.46 o
   0  16   6       18.59       10.88     88.15 o
 -15   1   7      368.89      237.58     80.12 o
 -13   1   7       41.13       17.88     85.78 o
 -11   1   7      525.70      647.02     74.13 o
  -9   1   7     1079.83     1040.23     49.02 o
  -7   1   7     2392.76     2457.64     58.47 o
  -5   1   7      137.70      119.13     12.57 o
  -3   1   7     3524.15     3540.61     43.17 o
  -1   1   7      451.85      464.09     29.50 o
   1   1   7      524.43      567.05     28.28 o
   3   1   7      232.05      261.69     28.58 o
   5   1   7     4779.69     4674.98    107.85 o
   7   1   7     1860.43     1723.42     72.32 o
   9   1   7      290.96      134.76    102.50 o
 -16   2   7      124.48      271.88    133.37 o
 -14   2   7     1135.48     1389.26    120.47 o
 -12   2   7      418.26      332.93     68.71 o
 -10   2   7      514.53      619.77     55.36 o
  -8   2   7     4482.04     4497.42     89.95 o
  -6   2   7     9704.94     9477.25    122.95 o
  -4   2   7     2881.93     2930.92     52.14 o
  -2   2   7      616.97      622.51     20.33 o
   0   2   7     5827.81     5008.93     76.02 o
   2   2   7     2672.24     2421.82     68.70 o
   4   2   7      125.47       47.82     26.34 o
   6   2   7     2842.50     2937.08     88.64 o
   8   2   7     4878.81     4548.80    171.61 o
 -15   3   7      671.20      567.52     96.40 o
 -13   3   7      338.52      328.34     84.40 o
 -11   3   7     2323.68     2189.92    193.13 o
  -9   3   7     9323.61     9291.15    267.37 o
  -7   3   7     3766.98     3787.17     68.42 o
  -5   3   7     3289.49     3170.40     72.26 o
  -3   3   7      607.37      502.24     31.30 o
  -1   3   7     5575.45     5488.80     79.41 o
   1   3   7       47.50       20.86     18.93 o
   3   3   7     4133.10     4058.45     94.31 o
   5   3   7     2305.08     2260.49     90.07 o
   7   3   7     7225.81     7389.77    194.14 o
   9   3   7      573.90      763.61    155.14 o
 -16   4   7      213.38      359.29     98.94 o
 -14   4   7      506.08      538.55     91.23 o
 -12   4   7     1736.98     1677.78    116.61 o
 -10   4   7     6757.90     6730.25    196.54 o
  -8   4   7     4702.11     4716.63     85.70 o
  -6   4   7     1021.84      911.79     32.62 o
  -4   4   7       75.97       38.92     20.33 o
  -2   4   7    10294.76    10316.44    116.11 o
   0   4   7     6749.88     6964.58    100.13 o
   2   4   7     1858.26     1708.94     57.70 o
   4   4   7      759.48      857.50     46.45 o
   6   4   7      915.97      941.86     63.32 o
   8   4   7     2005.09     1935.70    119.53 o
  10   4   7      445.73      609.07    150.59 o
 -15   5   7      188.02      160.25     75.87 o
 -13   5   7     1896.58     2006.89    135.37 o
 -11   5   7      808.06      863.45     86.24 o
  -9   5   7     1050.00     1265.25     69.63 o
  -7   5   7     7007.73     7234.77    113.39 o
  -5   5   7      155.09      150.77     14.75 o
  -3   5   7       15.97       30.73     10.69 o
  -1   5   7     5422.42     5607.13     77.43 o
   1   5   7     2608.04     2393.88     55.38 o
   3   5   7      320.64      284.21     33.25 o
   5   5   7      297.02      255.87     42.42 o
   7   5   7      626.50      644.04     79.55 o
   9   5   7       63.26      105.67    105.07 o
  11   5   7       68.46       29.29    118.13 o
 -14   6   7        1.21      -50.73     57.86 o
 -12   6   7       70.61       63.13    122.98 o
 -10   6   7      452.17      468.71     65.68 o
  -8   6   7     1372.58     1523.51     90.71 o
  -6   6   7      119.09      129.49     18.26 o
  -4   6   7     5454.27     5692.51     67.60 o
  -2   6   7     7524.16     7797.07     94.16 o
   0   6   7       32.10       21.51     17.78 o
   2   6   7        2.66        6.40     23.66 o
   4   6   7      351.86      467.22     40.83 o
   6   6   7        9.10       15.14     45.74 o
   8   6   7      117.49       94.98     62.25 o
  10   6   7        7.06      106.46    122.88 o
 -15   7   7       21.29       40.25    161.17 o
 -13   7   7        9.92       34.98     61.83 o
 -11   7   7      174.88      239.54     63.37 o
  -9   7   7     3505.35     3254.31     93.58 o
  -7   7   7      280.66      218.58     36.42 o
  -5   7   7       25.74       29.11     16.00 o
  -3   7   7        2.57       -8.31     13.77 o
  -1   7   7      846.42      882.83     42.50 o
   1   7   7     2371.31     2301.60     63.88 o
   3   7   7      213.06      235.93     34.87 o
   5   7   7       35.19       60.73     40.28 o
   7   7   7       75.62       -4.59     48.52 o
   9   7   7      483.96      305.51    111.90 o
  11   7   7       39.22      151.97    139.70 o
 -14   8   7      682.87      736.95    148.71 o
 -12   8   7      512.42      364.85     85.58 o
 -10   8   7     5025.73     4696.61    204.01 o
  -8   8   7      268.97      368.98     39.81 o
  -6   8   7      227.19      262.08     37.96 o
  -4   8   7     2413.04     2398.66     57.05 o
  -2   8   7     7784.93     7750.30    106.57 o
   0   8   7       36.61       49.22     21.61 o
   2   8   7      176.34      177.38     31.51 o
   4   8   7     2795.37     2651.62    120.30 o
   6   8   7        4.52       64.56     44.33 o
   8   8   7       34.32       33.62     72.31 o
  10   8   7      817.09      571.47    173.74 o
 -13   9   7     1153.62      949.14    112.32 o
 -11   9   7     1430.92     1490.20    116.41 o
  -9   9   7     4458.46     4606.25    186.84 o
  -7   9   7      758.94      880.36     82.52 o
  -5   9   7     1481.75     1568.94     68.46 o
  -3   9   7      274.58      302.58     27.05 o
  -1   9   7     2098.78     2209.79     58.47 o
   1   9   7     2620.88     2643.17     86.02 o
   3   9   7     1311.47     1480.76    101.78 o
   5   9   7      470.39      392.43     61.26 o
   7   9   7      165.32      183.88     80.05 o
   9   9   7      632.43      408.62    153.95 o
 -12  10   7     1874.23     1885.89    140.84 o
 -10  10   7      901.84     1082.62    104.07 o
  -8  10   7      793.43      879.59     88.85 o
  -6  10   7     2644.28     2627.60    137.53 o
  -4  10   7     1848.18     1918.73     77.88 o
  -2  10   7       10.62       65.57     27.41 o
   0  10   7     1199.28     1182.89     59.39 o
   2  10   7     1042.67     1162.89     80.70 o
   4  10   7     1294.24     1413.51     92.36 o
   6  10   7      984.78      857.35    115.97 o
   8  10   7      292.87      342.91    139.41 o
 -11  11   7      872.38     1225.46    143.86 o
  -9  11   7       26.61        8.11     68.66 o
  -7  11   7      876.31      805.24     91.17 o
  -5  11   7     2097.32     1886.65    124.13 o
  -3  11   7      893.84      980.35     74.15 o
  -1  11   7      503.33      394.86     52.23 o
   1  11   7      113.21      181.75     44.59 o
   3  11   7     1416.19     1550.63     96.64 o
   5  11   7     1241.21     1206.05    132.42 o
   7  11   7       71.50      -22.62     74.77 o
 -10  12   7       34.59       80.14     88.65 o
  -8  12   7      161.20      274.26     94.59 o
  -6  12   7      565.66      588.96     99.24 o
  -4  12   7      335.12      237.14     71.24 o
  -2  12   7       76.08       39.01     52.82 o
   0  12   7      286.65      306.55     59.52 o
   2  12   7       20.82      -49.11     49.11 o
   4  12   7      535.14      360.80    122.09 o
   6  12   7      521.96      398.65    189.67 o
   8  12   7        1.46      -81.50     81.50 o
  -9  13   7       85.33       27.11     87.86 o
  -7  13   7       12.75       -8.72     62.36 o
  -5  13   7       26.12      -80.40     96.47 o
  -3  13   7       13.13       32.55     60.75 o
  -1  13   7       78.67       37.95     54.64 o
   1  13   7      198.38      115.53     65.07 o
   3  13   7       29.71       98.39     75.38 o
   5  13   7      100.41       29.89     81.19 o
  -8  14   7       75.96      -22.53     73.98 o
  -6  14   7      676.10      704.32    108.50 o
  -4  14   7       54.65      -16.42     66.39 o
  -2  14   7       35.26       -6.34     65.19 o
   0  14   7      329.67      283.58     89.71 o
   2  14   7      370.92      409.32     82.36 o
   4  14   7        5.93      137.96     88.34 o
  -7  15   7      897.97      834.33    170.27 o
  -5  15   7      304.46      294.69     90.03 o
  -3  15   7      133.45      133.49     81.02 o
  -1  15   7        3.37      -59.78     68.90 o
   1  15   7       47.52       27.51     78.46 o
   3  15   7      276.83      294.85    201.04 o
  -2  16   7       78.85       39.44     80.73 o
 -16   0   8      972.26      873.63    157.91 o
 -14   0   8      324.42      548.12    121.30 o
 -12   0   8       69.54      218.26     84.30 o
 -10   0   8      309.47      172.15     69.85 o
  -8   0   8     2866.70     2644.06     88.69 o
  -6   0   8    11510.73    11878.89    168.77 o
  -4   0   8    13761.36    14043.42    193.47 o
  -2   0   8    14239.84    15789.15    220.03 o
   0   0   8      138.34      118.82     27.72 o
   2   0   8    44101.46    48234.82    835.13 o
   4   0   8     9151.06     8194.28    187.34 o
   6   0   8      857.80      768.38     77.34 o
 -15   1   8     1627.01     1562.12    129.62 o
 -13   1   8      152.05      275.52     67.41 o
 -11   1   8        8.91        3.83     43.21 o
  -9   1   8     1307.83     1393.68     48.57 o
  -7   1   8     3386.16     3184.25     55.49 o
  -5   1   8    14943.98    15356.58    163.39 o
  -3   1   8    12972.90    13048.57    150.27 o
  -1   1   8     4329.19     3969.41     62.63 o
   1   1   8    23559.02    24526.40    333.96 o
   3   1   8     2928.50     3103.51    101.97 o
   5   1   8      842.46      890.43     48.35 o
   7   1   8     1373.18     1549.59    102.76 o
 -16   2   8      442.95      262.98    124.66 o
 -14   2   8       33.33      -26.84     54.67 o
 -12   2   8      611.10      563.92     74.88 o
 -10   2   8       25.03       36.42     27.97 o
  -8   2   8     5074.86     5205.03     90.55 o
  -6   2   8     1647.53     1577.07     30.20 o
  -4   2   8      129.59      111.46     13.61 o
  -2   2   8      229.11      255.67     18.84 o
   0   2   8     6852.79     6808.73     91.96 o
   2   2   8     5350.84     5472.02    145.51 o
   4   2   8      758.43      731.04     46.65 o
   6   2   8       94.68       97.30     37.95 o
   8   2   8      905.53      790.50    105.07 o
 -15   3   8       30.71      -20.34     58.86 o
 -13   3   8       97.07      235.28    100.72 o
 -11   3   8     2800.36     2758.23    212.52 o
  -9   3   8       19.14      -12.15     28.43 o
  -7   3   8      465.60      515.54     21.80 o
  -5   3   8     1838.92     1919.96     51.67 o
  -3   3   8     2375.71     2377.60     48.37 o
  -1   3   8      574.49      668.83     27.48 o
   1   3   8      408.13      393.86     28.43 o
   3   3   8      558.47      546.19     38.44 o
   5   3   8      314.85      355.32     44.97 o
   7   3   8      948.64      808.19     83.74 o
 -16   4   8       22.97       83.03     77.31 o
 -14   4   8       87.53      139.83     67.31 o
 -12   4   8        2.34       -4.14     50.06 o
 -10   4   8       97.82      126.33     29.93 o
  -8   4   8      390.49      425.95     24.99 o
  -6   4   8      513.04      539.58     44.18 o
  -4   4   8    24235.50    25381.28    331.02 o
  -2   4   8      659.06      709.33     23.30 o
   0   4   8      268.14      324.74     24.34 o
   2   4   8     4997.42     5472.83    107.53 o
   4   4   8     1929.42     2082.33     98.64 o
   6   4   8     1567.84     1534.24     88.63 o
   8   4   8     1652.73     1784.23    144.53 o
 -15   5   8      417.46      246.70     83.09 o
 -13   5   8      751.98      720.43     96.96 o
 -11   5   8        6.20        7.70     45.34 o
  -9   5   8      700.71      744.89     40.34 o
  -7   5   8      607.89      616.72     36.27 o
  -5   5   8     9012.83     9448.37    152.91 o
  -3   5   8     6121.70     6291.05     79.26 o
  -1   5   8     2677.13     2518.31     51.41 o
   1   5   8     3807.23     3818.65     79.59 o
   3   5   8     3353.37     3385.22     86.21 o
   5   5   8     1938.33     2107.75     87.97 o
   7   5   8        5.40       -6.42     51.02 o
   9   5   8       82.24      329.07    129.61 o
 -14   6   8     1112.43     1073.78    110.32 o
 -12   6   8      834.26      891.27     93.60 o
 -10   6   8     2178.90     2357.48    160.73 o
  -8   6   8     1487.91     1615.70     94.14 o
  -6   6   8     1139.29     1048.90     49.44 o
  -4   6   8     9942.76     9673.80    122.26 o
  -2   6   8     2055.57     1943.61     53.88 o
   0   6   8     6648.99     6537.38    111.51 o
   2   6   8     1768.69     1877.99     64.89 o
   4   6   8     3503.76     3591.89     93.75 o
   6   6   8      802.57      913.69     87.49 o
   8   6   8       96.26      224.10    131.49 o
 -15   7   8        4.15       57.62     69.84 o
 -13   7   8     2151.82     2192.80    137.05 o
 -11   7   8     3005.33     3161.52    147.94 o
  -9   7   8      297.55      341.55     34.18 o
  -7   7   8     1810.95     1947.04     57.24 o
  -5   7   8      355.06      405.44     24.53 o
  -3   7   8     8433.59     8384.84    115.02 o
  -1   7   8     5694.05     5511.20     89.32 o
   1   7   8      606.39      671.29     40.09 o
   3   7   8      822.34      939.33     52.71 o
   5   7   8     2467.84     2204.53    106.31 o
   7   7   8      129.04      178.64     74.51 o
   9   7   8      274.50      340.23    102.73 o
 -14   8   8       20.92       74.42     67.87 o
 -12   8   8     1069.63      926.81    137.13 o
 -10   8   8     1420.70     1424.63     98.74 o
  -8   8   8      554.19      624.88     40.30 o
  -6   8   8      384.88      400.87     31.84 o
  -4   8   8     1131.30     1123.08     38.03 o
  -2   8   8     2931.10     3064.01     60.43 o
   0   8   8     1012.03     1015.04     44.79 o
   2   8   8      477.18      513.14     41.34 o
   4   8   8      770.00      774.59    103.91 o
   6   8   8      116.96       81.65     56.24 o
   8   8   8      400.62      423.29     99.47 o
 -13   9   8        8.54      121.28     67.90 o
 -11   9   8     1393.13     1545.74    113.21 o
  -9   9   8        3.86        2.97     46.13 o
  -7   9   8       32.33       70.28     33.77 o
  -5   9   8       75.25       78.83     22.73 o
  -3   9   8     1192.50     1195.01     47.19 o
  -1   9   8      205.06      189.10     26.72 o
   1   9   8      420.89      422.66     39.63 o
   3   9   8     4054.69     4206.61    142.85 o
   5   9   8      304.81      342.24     69.16 o
   7   9   8        1.01      -72.92     72.92 o
   9   9   8      125.89      194.71    131.98 o
 -12  10   8        1.26      -54.42     63.22 o
 -10  10   8       56.01       29.85     54.80 o
  -8  10   8     1010.52     1045.87     91.68 o
  -6  10   8       32.27       68.16     43.93 o
  -4  10   8       37.88       51.27     42.91 o
  -2  10   8      230.18      180.52     41.58 o
   0  10   8     1159.29     1229.19     96.37 o
   2  10   8      922.60      830.29     75.08 o
   4  10   8      663.86      692.42     86.41 o
   6  10   8        5.72      -81.02    106.26 o
   8  10   8       48.89      112.23     88.95 o
 -11  11   8       39.33      108.44     81.33 o
  -9  11   8     1053.54     1170.79    105.21 o
  -7  11   8      146.66       86.37     52.74 o
  -5  11   8     1056.10     1019.70     83.92 o
  -3  11   8       30.72       16.84     51.68 o
  -1  11   8      293.08      329.76     55.95 o
   1  11   8     1028.18     1005.23     80.94 o
   3  11   8      135.71      110.40     72.17 o
   5  11   8       29.79      122.10    131.69 o
   7  11   8      221.31      262.09    149.00 o
 -10  12   8      262.38      381.31    104.08 o
  -8  12   8      570.23      659.16     92.83 o
  -6  12   8     1198.82     1218.63    110.65 o
  -4  12   8      357.54      460.32     79.67 o
  -2  12   8      641.27      592.51     91.52 o
   0  12   8     1747.73     1768.04    116.00 o
   2  12   8      578.75      446.69     91.92 o
   4  12   8      192.90      177.06    121.00 o
   6  12   8      222.97      264.45    164.73 o
  -9  13   8      525.76      722.85    126.84 o
  -7  13   8      589.64      567.96     95.76 o
  -5  13   8      619.73      589.70     93.32 o
  -3  13   8      234.87      286.29    118.73 o
  -1  13   8     2263.96     2151.69    153.76 o
   1  13   8     1941.39     2135.28    160.67 o
   3  13   8      383.92      547.39    149.89 o
   5  13   8       53.16      126.36     90.75 o
  -8  14   8      194.67      224.58     86.21 o
  -6  14   8      321.32      181.25     81.05 o
  -4  14   8        3.10        9.52    116.45 o
  -2  14   8     2938.75     2807.03    182.04 o
   0  14   8     1323.32     1290.23    134.96 o
   2  14   8      181.79      253.68    117.74 o
   4  14   8       24.89      -91.42     91.42 o
  -5  15   8        4.20      -18.22     70.12 o
  -3  15   8        6.29       -5.98     68.43 o
  -1  15   8     1355.18     1112.40    134.70 o
   1  15   8      429.13      462.57    110.08 o
 -15   1   9        5.72      -21.72     57.72 o
 -13   1   9      263.21      245.08     65.96 o
 -11   1   9      439.68      379.99     61.79 o
  -9   1   9     1464.46     1535.63     49.89 o
  -7   1   9     1139.45     1058.01     29.68 o
  -5   1   9     2592.61     2652.48     37.93 o
  -3   1   9        5.50       20.36     11.38 o
  -1   1   9       74.25      115.68     17.55 o
   1   1   9     4831.42     4933.24     88.08 o
   3   1   9     1456.29     1496.98     55.51 o
   5   1   9      869.21      894.43     67.40 o
   7   1   9        2.10      -17.93     57.75 o
 -16   2   9      805.27     1005.82    171.16 o
 -14   2   9      305.65      248.65     72.20 o
 -12   2   9       60.26      101.72     51.43 o
 -10   2   9     1515.26     1542.32     80.81 o
  -8   2   9     5334.65     5212.25     77.90 o
  -6   2   9     7952.95     7740.74    106.90 o
  -4   2   9       15.03       15.38     11.33 o
  -2   2   9     8465.79     8214.66    106.76 o
   0   2   9     1426.19     1243.94     35.99 o
   2   2   9     5883.54     6277.37    116.16 o
   4   2   9      519.73      531.66     44.01 o
   6   2   9     4687.54     4622.14    367.76 o
   8   2   9      113.82      -81.92     81.92 o
 -15   3   9      390.80      346.93     80.40 o
 -13   3   9      447.74      530.00     76.88 o
 -11   3   9     1514.49     1554.93    162.66 o
  -9   3   9     2762.54     2911.14     75.90 o
  -7   3   9     3138.57     3094.01     57.28 o
  -5   3   9     4124.16     4312.43     87.75 o
  -3   3   9     2888.39     2942.33     42.54 o
  -1   3   9     1928.63     1790.50     40.87 o
   1   3   9     8522.63     8651.96    136.96 o
   3   3   9     4029.47     4153.92    117.77 o
   5   3   9      719.57      682.74     64.48 o
   7   3   9     1841.19     1830.97    200.85 o
 -16   4   9      409.86      339.76    117.94 o
 -14   4   9      251.70      232.03     70.32 o
 -12   4   9     1482.11     1594.21    105.64 o
 -10   4   9        9.79       32.57     22.22 o
  -8   4   9      993.68     1071.82     45.00 o
  -6   4   9     3479.61     3611.68     85.79 o
  -4   4   9    11257.43    11695.75    201.22 o
  -2   4   9      474.42      469.44     21.98 o
   0   4   9     2940.35     3097.22     81.11 o
   2   4   9     1206.89     1280.70     70.73 o
   4   4   9      756.87      878.22     60.49 o
   6   4   9     3050.12     3442.83    482.63 o
   8   4   9     2415.91     2405.61    239.83 o
 -15   5   9      215.75      353.77    205.10 o
 -13   5   9      419.56      549.85     78.41 o
 -11   5   9       62.98       83.05     74.20 o
  -9   5   9      382.34      387.71     29.08 o
  -7   5   9     6682.60     6596.00    163.56 o
  -5   5   9      547.69      556.31     40.78 o
  -3   5   9     2636.25     2642.24     44.02 o
  -1   5   9     4573.73     4365.11     83.32 o
   1   5   9     1272.15     1221.54     55.98 o
   3   5   9     1524.65     1569.07     62.85 o
   5   5   9     1183.61     1319.67     84.02 o
   7   5   9     4245.62     4208.87    301.57 o
 -14   6   9      178.26      134.61     67.89 o
 -12   6   9       23.55      -33.86     47.53 o
 -10   6   9     1084.26     1084.01     55.68 o
  -8   6   9      161.00      244.94     99.63 o
  -6   6   9      639.61      767.73     53.76 o
  -4   6   9       15.77        5.31     15.80 o
  -2   6   9      112.45      111.64     19.57 o
   0   6   9        1.17       -3.84     21.51 o
   2   6   9       24.69       11.96     27.02 o
   4   6   9       24.69       29.04     31.86 o
   6   6   9        9.51       70.73     67.45 o
   8   6   9      628.10      214.10    118.33 o
 -15   7   9      172.74      286.59     84.74 o
 -13   7   9       10.81       58.80     60.65 o
 -11   7   9      163.85      198.57     54.68 o
  -9   7   9       43.92       34.01     23.56 o
  -7   7   9      138.48      207.41     34.92 o
  -5   7   9      383.59      399.05     24.34 o
  -3   7   9       30.60       29.73     17.22 o
  -1   7   9       18.03        8.06     19.22 o
   1   7   9     1434.08     1513.45     61.65 o
   3   7   9        1.03      -30.06     30.06 o
   5   7   9      610.76      548.23     87.24 o
   7   7   9       31.64       -8.31     93.60 o
   9   7   9       26.99       48.28    106.26 o
 -14   8   9       40.59        0.64     65.00 o
 -12   8   9      569.05      624.06     79.75 o
 -10   8   9      733.16      758.49     74.06 o
  -8   8   9      317.96      315.08     33.86 o
  -6   8   9       80.10      119.32     22.60 o
  -4   8   9     7001.21     6817.17    110.93 o
  -2   8   9     1523.93     1638.46     50.30 o
   0   8   9      484.49      486.92     40.39 o
   2   8   9      267.50      228.51     45.59 o
   4   8   9     1129.00     1177.66    113.36 o
   6   8   9     1138.02     1042.26    123.18 o
   8   8   9      728.45      917.76    183.04 o
 -13   9   9      160.08      261.21     72.47 o
 -11   9   9      164.51      289.77     83.01 o
  -9   9   9       79.88      157.27     35.36 o
  -7   9   9     1199.29     1132.48     71.32 o
  -5   9   9     1619.68     1577.26     69.10 o
  -3   9   9     1866.05     1813.13     66.24 o
  -1   9   9      721.86      718.26     57.36 o
   1   9   9      417.37      474.31     59.59 o
   3   9   9      442.45      451.87     73.77 o
   5   9   9     1914.69     2009.41    226.77 o
   7   9   9      807.39     1189.25    192.73 o
   9   9   9      690.28      772.12    187.19 o
 -12  10   9       61.09       23.51     63.31 o
 -10  10   9      216.59      251.12     88.25 o
  -8  10   9      912.89     1139.61     80.09 o
  -6  10   9      305.75      425.27    126.34 o
  -4  10   9     2463.76     2454.10    125.41 o
  -2  10   9     1086.22     1054.14     89.65 o
   0  10   9      614.28      580.21     86.08 o
   2  10   9       84.23      165.40     71.24 o
   4  10   9     1839.66     1900.22    150.14 o
   6  10   9      266.36      283.76    130.20 o
   8  10   9      999.48     1132.26    212.32 o
 -11  11   9       36.03       49.22     62.07 o
  -9  11   9     1388.67     1494.15    118.79 o
  -7  11   9       33.42       58.02     55.45 o
  -5  11   9     1815.48     1696.01    266.74 o
  -3  11   9     1265.78     1200.21    105.64 o
  -1  11   9       13.20       -9.12     53.13 o
   1  11   9       76.64      104.08     88.25 o
   3  11   9     3356.38     2887.24    244.58 o
   5  11   9      226.60      334.22    123.48 o
   7  11   9        2.68      -61.94     98.94 o
 -10  12   9      265.23      347.87     93.00 o
  -8  12   9       51.40        6.45     59.32 o
  -6  12   9      471.10      277.26    138.81 o
  -4  12   9      156.10       80.33     60.95 o
  -2  12   9      283.77      254.50     74.45 o
   0  12   9       40.57       99.57     65.78 o
   2  12   9      827.02      927.06    157.71 o
   4  12   9       14.11       28.69     93.79 o
   6  12   9        3.41       30.47    114.37 o
  -9  13   9        6.93       15.61     66.46 o
  -7  13   9       12.01      -56.99     56.99 o
  -5  13   9       12.47      208.55     87.26 o
  -3  13   9      151.85      100.62     67.38 o
  -1  13   9      162.94      157.37     77.57 o
   1  13   9        9.32      -11.28     86.87 o
   3  13   9      113.71      236.27    116.55 o
   5  13   9        8.74       79.55    111.21 o
  -8  14   9      235.44      359.47     91.40 o
  -6  14   9      199.09      161.12    112.49 o
  -4  14   9       38.35      -54.37     62.67 o
  -2  14   9      187.36      136.03    122.09 o
   0  14   9        5.22       32.76     73.30 o
   2  14   9      267.05      112.00    109.62 o
  -5  15   9      282.91      225.54     88.27 o
  -3  15   9       27.81       43.15     74.55 o
  -1  15   9      340.82      310.36     96.41 o
   1  15   9       51.58      -14.05    103.09 o
 -16   0  10      563.67      621.93    137.13 o
 -14   0  10      231.68      333.43    104.88 o
 -12   0  10     3496.44     3570.52    220.24 o
 -10   0  10    13475.25    12539.95    473.92 o
  -8   0  10     5608.53     5453.31    105.39 o
  -6   0  10     4183.54     4024.16     90.03 o
  -4   0  10     3581.15     4170.68     80.09 o
  -2   0  10     8109.70     8142.30    132.48 o
   0   0  10     1324.93     1185.14     66.89 o
   2   0  10     1764.18     1580.70     87.77 o
   4   0  10     2538.57     2507.91    197.68 o
   6   0  10     1672.80     1627.95    185.61 o
 -15   1  10      280.69      304.63     75.32 o
 -13   1  10      531.54      462.29     83.41 o
 -11   1  10     3229.69     3102.48    134.84 o
  -9   1  10    10599.03    10068.81    260.61 o
  -7   1  10     5140.65     4935.91     70.98 o
  -5   1  10       87.32      163.34     13.64 o
  -3   1  10      272.24      231.71     15.79 o
  -1   1  10     3001.70     2945.92     56.79 o
   1   1  10     4657.28     4943.82    137.65 o
   3   1  10      791.49      722.14     47.05 o
   5   1  10      152.14      161.70     62.38 o
   7   1  10     1851.83     1789.86    141.46 o
 -16   2  10      493.23      621.54    147.82 o
 -14   2  10       74.71      124.20     62.95 o
 -12   2  10      992.93     1124.45    114.18 o
 -10   2  10      339.40      323.06     48.06 o
  -8   2  10     2599.18     2649.34     48.26 o
  -6   2  10      743.67      726.80     32.91 o
  -4   2  10      340.56      307.93     16.62 o
  -2   2  10     1522.62     1593.55     53.49 o
   0   2  10     2120.56     2088.41     56.96 o
   2   2  10      377.38      415.75     35.93 o
   4   2  10      292.35      247.87     69.85 o
   6   2  10      619.69      552.83    103.09 o
   8   2  10      245.87      314.43    124.07 o
 -15   3  10      167.47      256.29     74.35 o
 -13   3  10       18.61       -9.40     69.06 o
 -11   3  10      122.50       54.11     46.60 o
  -9   3  10      113.90      134.96     20.94 o
  -7   3  10      103.30       82.21     28.17 o
  -5   3  10       25.90       45.19     20.91 o
  -3   3  10     8721.75     9261.12    109.82 o
  -1   3  10      327.72      380.99     24.28 o
   1   3  10      497.77      563.76     33.12 o
   3   3  10      316.84      453.04     59.49 o
   5   3  10      537.35      474.81     82.39 o
   7   3  10      188.43      183.63    106.66 o
 -16   4  10       11.93       97.38     68.69 o
 -14   4  10       11.54       70.64     63.22 o
 -12   4  10      550.53      556.16     78.06 o
 -10   4  10     6402.95     6561.88    117.08 o
  -8   4  10      626.84      611.66     75.26 o
  -6   4  10      232.88      267.85     32.63 o
  -4   4  10      349.86      462.04     36.06 o
  -2   4  10      363.35      398.02     22.33 o
   0   4  10      915.96      924.62     37.90 o
   2   4  10       76.41       85.69     29.89 o
   4   4  10      809.50      793.26    102.80 o
   6   4  10       20.41      143.07     94.19 o
   8   4  10      315.61      372.61    134.95 o
 -15   5  10      107.63      100.16     65.33 o
 -13   5  10      366.35      487.38     74.13 o
 -11   5  10     6222.86     6189.18    153.78 o
  -9   5  10      844.29      887.25     95.42 o
  -7   5  10      137.55      107.36     53.70 o
  -5   5  10     4658.23     4835.44    108.02 o
  -3   5  10     1737.04     1703.28     38.63 o
  -1   5  10     1123.32     1043.44     42.53 o
   1   5  10       89.53       87.43     28.08 o
   3   5  10     2327.80     2314.84     99.84 o
   5   5  10      954.26     1129.61    113.41 o
   7   5  10      133.48      200.85    115.56 o
 -14   6  10      375.80      278.54     70.25 o
 -12   6  10     1813.52     1879.01    108.04 o
 -10   6  10     4003.33     4051.80    164.44 o
  -8   6  10      314.84      347.77     74.87 o
  -6   6  10      847.82      893.39     92.84 o
  -4   6  10     3091.82     2989.52     61.45 o
  -2   6  10     4962.92     4999.29     81.69 o
   0   6  10     3133.33     3233.11     83.70 o
   2   6  10     2508.44     2611.07     94.57 o
   4   6  10        8.92       40.76     58.89 o
   6   6  10     1507.03     1515.55    187.19 o
   8   6  10      974.79     1076.66    185.61 o
 -13   7  10      962.93     1083.94     92.25 o
 -11   7  10     2384.87     2371.74    178.49 o
  -9   7  10       32.52       -6.30     57.47 o
  -7   7  10     1381.66     1493.69    122.47 o
  -5   7  10     3530.32     3636.81    339.56 o
  -3   7  10     5256.89     5089.97     93.81 o
  -1   7  10     2749.95     2766.27     80.23 o
   1   7  10      686.38      735.10     57.68 o
   3   7  10      436.61      502.26     71.52 o
   5   7  10     2190.45     2157.67    214.10 o
   7   7  10      350.78      420.49    141.88 o
   9   7  10       47.28       37.20    107.05 o
 -14   8  10      299.20      504.50    200.85 o
 -12   8  10      374.05      401.16     90.63 o
 -10   8  10       21.27       31.66     92.21 o
  -8   8  10     1427.59     1403.59    141.58 o
  -6   8  10       68.07       38.79     59.85 o
  -4   8  10     4614.47     4232.28    108.16 o
  -2   8  10      802.35      884.41     55.21 o
   0   8  10       66.79       18.52     40.67 o
   2   8  10     1778.30     1765.29    129.18 o
   4   8  10     1680.65     2147.38    209.36 o
   6   8  10      169.56      197.68    115.76 o
   8   8  10       15.78     -102.70    102.70 o
 -13   9  10       42.67      127.87     71.14 o
 -11   9  10        2.40      -59.36     99.14 o
  -9   9  10      877.36      837.82    119.38 o
  -7   9  10      143.16      148.60     73.11 o
  -5   9  10       51.97       51.12     31.27 o
  -3   9  10      309.63      319.51     80.19 o
  -1   9  10       69.37       61.05     45.32 o
   1   9  10        0.84       81.92     73.81 o
   3   9  10      890.21     1008.78    149.79 o
   5   9  10      185.78      170.57    104.88 o
   7   9  10       80.94      -51.45     96.37 o
 -12  10  10       28.39      -10.88     48.86 o
 -10  10  10       35.61      -15.97     75.72 o
  -8  10  10      116.32      139.53     36.60 o
  -6  10  10      213.48      168.49     33.81 o
  -4  10  10      102.98       75.45     44.62 o
  -2  10  10      652.86      481.58     92.45 o
   0  10  10     3763.95     3538.07    232.11 o
   2  10  10      203.18      402.88    112.99 o
   4  10  10      538.96      482.63    133.17 o
   6  10  10       54.74       21.37    103.09 o
 -11  11  10       24.79      -66.29    112.00 o
  -9  11  10       33.42      133.13     47.47 o
  -7  11  10      351.13      343.62     55.31 o
  -5  11  10      732.02      934.34     97.02 o
  -3  11  10      531.22      673.38     87.01 o
  -1  11  10      867.41      973.59    248.14 o
   1  11  10      471.35      511.12    123.48 o
   3  11  10      141.80      174.92    106.26 o
   5  11  10        7.29      162.26    116.15 o
   7  11  10      279.45      302.36    146.03 o
 -10  12  10      247.40      251.97     65.60 o
  -8  12  10     1367.75     1488.80    106.78 o
  -6  12  10      616.45      691.75     83.06 o
  -4  12  10       30.32      -10.55     50.74 o
  -2  12  10      419.31      388.85     84.23 o
   0  12  10      946.82      838.37    197.38 o
   2  12  10      375.12      581.96    139.50 o
   4  12  10      617.24      695.34    161.86 o
  -9  13  10     1797.71     1944.53    152.66 o
  -7  13  10      997.35     1136.04    105.73 o
  -5  13  10      179.09      186.87     73.96 o
  -3  13  10        4.85       54.44    114.57 o
  -1  13  10       68.90       47.32     69.32 o
   1  13  10      580.54      508.35    139.50 o
   3  13  10      481.17      263.77    117.94 o
  -6  14  10     1107.21     1086.74    116.14 o
  -4  14  10        8.87      -22.96     66.75 o
  -2  14  10      349.32      273.01    126.94 o
   0  14  10      206.84      147.35     83.58 o
   2  14  10      310.64      253.88    124.66 o
  -3  15  10      174.06      176.63     85.27 o
  -1  15  10       16.36      -41.74     73.28 o
 -15   1  11       12.05      -48.97     48.97 o
 -13   1  11      272.76      207.92     61.22 o
 -11   1  11      145.51      232.51     51.98 o
  -9   1  11       68.67       41.33     16.92 o
  -7   1  11     2019.54     2138.75     42.19 o
  -5   1  11     1632.85     1777.81     37.57 o
  -3   1  11      210.80      237.04     17.67 o
  -1   1  11     1600.45     1694.11     42.63 o
   1   1  11     3528.90     3660.84     90.70 o
   3   1  11       81.59      163.24     63.21 o
   5   1  11      928.43      822.58    100.67 o
   7   1  11       36.94       10.37     67.50 o
 -16   2  11      421.21      665.86    147.82 o
 -14   2  11      219.97      407.30     87.17 o
 -12   2  11       41.85       53.98     48.01 o
 -10   2  11      118.91       95.41     35.00 o
  -8   2  11     3869.13     3854.95     66.02 o
  -6   2  11     5500.04     5727.69     82.65 o
  -4   2  11      641.16      674.56     21.50 o
  -2   2  11      456.10      466.85     24.25 o
   0   2  11    10037.69    10942.85    167.52 o
   2   2  11      333.72      396.03     57.31 o
   4   2  11     2751.40     2423.33    148.44 o
   6   2  11      238.76      275.77     81.56 o
   8   2  11      843.79     1039.65    179.67 o
 -15   3  11      315.97      250.60    136.44 o
 -13   3  11      372.45      392.09     66.60 o
 -11   3  11      530.09      557.98     46.38 o
  -9   3  11      543.89      587.03     35.47 o
  -7   3  11     2099.39     2135.29     71.00 o
  -5   3  11     5425.18     5351.06     99.54 o
  -3   3  11     4663.77     4830.11     73.63 o
  -1   3  11     4031.50     4114.44     73.93 o
   1   3  11     5135.34     5284.14     99.93 o
   3   3  11     3628.99     3507.11    211.63 o
   5   3  11      729.76      746.89    101.93 o
   7   3  11       63.17       96.56    110.81 o
 -14   4  11      816.69      772.97    205.10 o
 -12   4  11     1033.10     1012.98     79.74 o
 -10   4  11        9.76        2.73     21.66 o
  -8   4  11      661.72      677.40     79.01 o
  -6   4  11     5013.49     5153.81    110.69 o
  -4   4  11     9219.18     9183.72    129.82 o
  -2   4  11     3241.74     3315.04     62.15 o
   0   4  11     2597.24     2856.19     74.02 o
   2   4  11     3010.28     3010.88    138.61 o
   4   4  11      500.15      656.49     92.79 o
   6   4  11      855.14      754.51    152.96 o
   8   4  11      227.76      327.88    133.77 o
 -15   5  11      225.87      293.72     73.99 o
 -13   5  11      469.81      419.96     81.33 o
 -11   5  11        9.53      -15.26     57.67 o
  -9   5  11     1237.47     1215.12    107.11 o
  -7   5  11      810.79      799.85     85.18 o
  -5   5  11     1225.85     1244.54    100.10 o
  -3   5  11     2170.90     2213.14     41.71 o
  -1   5  11     3383.15     3470.19     75.00 o
   1   5  11     2613.22     2596.47    115.60 o
   3   5  11      385.19      349.12     75.46 o
   5   5  11       19.35      -54.85     54.85 o
   7   5  11      329.77      385.47    131.98 o
 -14   6  11       35.53      105.74     55.01 o
 -12   6  11     1224.40     1442.14    190.36 o
 -10   6  11       13.51      -25.76     87.46 o
  -8   6  11      217.52      127.71    133.86 o
  -6   6  11       26.63       16.69     50.99 o
  -4   6  11     1614.08     1524.35     51.88 o
  -2   6  11     1158.64     1276.06     65.88 o
   0   6  11       66.81      102.89     44.24 o
   2   6  11     1927.15     2037.88    252.30 o
   4   6  11     1535.49     1229.85    117.71 o
   6   6  11      527.86      633.41    143.07 o
   8   6  11       12.57       42.94    100.92 o
 -13   7  11       26.43      -31.86    103.69 o
 -11   7  11      150.64       98.48     95.08 o
  -9   7  11      112.48       40.99     60.54 o
  -7   7  11      746.25      690.08    215.59 o
  -5   7  11     1854.84     1931.97    132.08 o
  -3   7  11      880.04      832.06     42.13 o
  -1   7  11      735.54      845.38     62.57 o
   1   7  11     1451.30     1353.85    110.96 o
   3   7  11     1247.67     1066.17    151.87 o
   5   7  11      502.43      423.26    122.68 o
   7   7  11      125.41      109.03    110.02 o
 -14   8  11      177.17      445.82    152.96 o
 -12   8  11       41.82      163.45    124.27 o
 -10   8  11      749.13      671.00    109.35 o
  -8   8  11      284.28      122.34     79.15 o
  -6   8  11     4403.89     3897.41    191.12 o
  -4   8  11     2117.70     2115.39     73.31 o
  -2   8  11      877.76      851.04     55.11 o
   0   8  11      263.61      331.32     70.14 o
   2   8  11     2302.96     2137.25    143.50 o
   4   8  11      253.35      690.40    139.11 o
   6   8  11       30.38      -64.71     79.75 o
   8   8  11       21.85       18.20    100.92 o
 -13   9  11      305.54      174.73    130.40 o
 -11   9  11      408.47      397.09    139.41 o
  -9   9  11      403.03      609.09    110.70 o
  -7   9  11      210.03      298.42     85.16 o
  -5   9  11     2532.47     2296.33     92.60 o
  -3   9  11     2322.30     2290.98    107.12 o
  -1   9  11     4953.06     4604.67    193.32 o
   1   9  11      504.02      411.98    105.27 o
   3   9  11      606.70      511.91    129.41 o
   5   9  11      501.19      520.42    146.83 o
   7   9  11      116.31      195.50    124.27 o
 -12  10  11       56.65       13.91    183.83 o
 -10  10  11      581.10      587.41    114.52 o
  -8  10  11      891.53     1043.19    128.58 o
  -6  10  11      121.43      136.07     49.95 o
  -4  10  11     1562.61     1498.83     90.35 o
  -2  10  11     3724.33     3530.73    142.83 o
   0  10  11     1566.40     1324.99    149.79 o
   2  10  11      471.98      661.71    136.14 o
   4  10  11      920.03     1124.54    173.94 o
   6  10  11       44.97       99.33    111.60 o
 -11  11  11      179.67      261.95    125.95 o
  -9  11  11      209.98      290.74    100.42 o
  -7  11  11      306.47      275.98     93.40 o
  -5  11  11       25.13       61.62     78.19 o
  -3  11  11     1852.32     1899.55    179.28 o
  -1  11  11      544.39      491.42     85.85 o
   1  11  11      821.02      780.23    138.51 o
   3  11  11      306.45      306.32    120.90 o
   5  11  11       55.90       17.41    102.50 o
 -10  12  11       97.99      144.06    155.33 o
  -8  12  11       40.01      -13.26    109.03 o
  -6  12  11       41.97       81.09     54.49 o
  -4  12  11       90.18       72.24     60.31 o
  -2  12  11      353.54      414.36    135.84 o
   0  12  11      166.05      121.89     91.82 o
   2  12  11       18.75        1.78     96.37 o
   4  12  11       11.62      158.50    123.28 o
  -9  13  11       16.16      -72.23    117.54 o
  -7  13  11       47.41       18.15     56.72 o
  -5  13  11        1.58      -27.91     93.10 o
  -3  13  11       21.89       38.85     63.51 o
  -1  13  11      126.98      121.43     72.55 o
   1  13  11       35.80       31.26     96.56 o
   3  13  11       22.97      124.47    116.35 o
  -6  14  11       25.92      -51.08     61.45 o
  -4  14  11        7.76      -17.15     70.64 o
  -2  14  11      577.92      559.62    113.88 o
   0  14  11      252.68      305.52    123.87 o
 -16   0  12      357.97      400.11    119.72 o
 -14   0  12       83.66      149.00     83.70 o
 -12   0  12     1532.15     1447.88    134.95 o
 -10   0  12      197.04      329.07     74.20 o
  -8   0  12     1033.57      997.43     53.37 o
  -6   0  12     4084.75     4296.10     98.25 o
  -4   0  12     5346.41     5756.58    131.21 o
  -2   0  12       98.88       93.39     26.48 o
   0   0  12    10424.16    10723.40    258.82 o
   2   0  12     4077.42     3957.77    246.95 o
   4   0  12      216.11      455.12    121.10 o
   6   0  12      603.52      598.58    144.45 o
 -15   1  12      243.05      316.26    118.92 o
 -13   1  12      159.13      271.31     61.88 o
 -11   1  12        7.44        1.42     39.38 o
  -9   1  12     2290.03     2413.51     69.28 o
  -7   1  12     9115.11     9224.04    116.42 o
  -5   1  12       53.78       41.88     10.38 o
  -3   1  12     1726.27     1782.33     45.77 o
  -1   1  12     1550.56     1789.44     48.64 o
   1   1  12     3451.60     3574.48    161.81 o
   3   1  12      652.96      629.84     87.93 o
   5   1  12     1879.59     1944.27    145.03 o
   7   1  12      451.82      525.43    103.94 o
 -16   2  12      447.09      623.91    143.66 o
 -14   2  12      300.78      318.02     72.92 o
 -12   2  12       37.97       22.93     44.60 o
 -10   2  12      154.10      171.07     26.93 o
  -8   2  12     3612.59     3566.77     99.65 o
  -6   2  12        4.35        4.32     12.20 o
  -4   2  12      248.06      243.88     18.15 o
  -2   2  12     1320.06     1385.57     40.68 o
   0   2  12     1456.52     1529.63     51.78 o
   2   2  12      231.35      284.05     69.21 o
   4   2  12      674.62      670.86    145.64 o
   6   2  12     1276.04     1295.44    192.24 o
   8   2  12       44.53       75.00    108.83 o
 -15   3  12      244.53      194.98     65.97 o
 -13   3  12      337.04      294.44     59.27 o
 -11   3  12      795.37      847.77     45.96 o
  -9   3  12      935.83      999.80    139.90 o
  -7   3  12       30.29       88.14     48.71 o
  -5   3  12      233.67      228.28     33.38 o
  -3   3  12       64.76       62.79     15.46 o
  -1   3  12     2326.30     2510.84     58.42 o
   1   3  12      410.92      389.11     96.66 o
   3   3  12     1064.19     1088.58    107.36 o
   5   3  12       68.61      -55.63     55.63 o
   7   3  12       12.01      -26.52     99.73 o
 -14   4  12       19.21       28.91     50.50 o
 -12   4  12      532.57      540.80    123.28 o
 -10   4  12      453.07      429.64     74.29 o
  -8   4  12      129.73      139.39     56.81 o
  -6   4  12      592.92      584.82     74.07 o
  -4   4  12     1919.78     1913.17     55.53 o
  -2   4  12       25.99       38.64     21.22 o
   0   4  12     1001.42     1080.47     92.49 o
   2   4  12      261.03      240.98     67.99 o
   4   4  12     2099.40     1940.39    142.34 o
   6   4  12      537.05      435.93    138.32 o
   8   4  12       60.90       14.05    111.80 o
 -15   5  12       64.64       36.49     55.57 o
 -13   5  12       60.81      210.94    110.22 o
 -11   5  12     1119.53     1097.99    109.35 o
  -9   5  12      383.13      420.81     77.92 o
  -7   5  12      492.14      499.09     76.60 o
  -5   5  12     2430.53     2221.86    132.04 o
  -3   5  12     1889.38     2011.12     47.23 o
  -1   5  12      274.37      301.41     45.09 o
   1   5  12       23.78        9.18     50.68 o
   3   5  12     1547.66     1532.37    152.76 o
   5   5  12     2125.71     2086.03    215.89 o
   7   5  12       47.47       90.03    116.75 o
 -14   6  12      659.30      662.50    154.74 o
 -12   6  12      646.78      607.59    100.46 o
 -10   6  12      704.80      763.21    158.40 o
  -8   6  12     1501.65     1493.63    120.20 o
  -6   6  12     1811.78     1636.98    122.09 o
  -4   6  12     1266.28     1196.12     62.68 o
  -2   6  12     1900.70     2022.46     62.57 o
   0   6  12      373.95      222.41     61.48 o
   2   6  12      972.05      933.54    139.11 o
   4   6  12     2068.13     1926.34    173.14 o
   6   6  12     1152.72     1060.43    175.32 o
   8   6  12      220.54      237.45    147.42 o
 -13   7  12      731.38      733.73    168.39 o
 -11   7  12      713.10      945.12    117.84 o
  -9   7  12     1963.87     2131.02    358.36 o
  -7   7  12      108.42      147.67     65.21 o
  -5   7  12     5944.10     5994.93    237.00 o
  -3   7  12      151.37      162.47     21.65 o
  -1   7  12       33.08       47.21     48.45 o
   1   7  12        8.44       18.00     53.13 o
   3   7  12     1263.81     1381.68    125.10 o
   5   7  12     1878.29     1875.29    210.94 o
   7   7  12      658.20      644.29    163.25 o
 -14   8  12      115.32      227.76    129.81 o
 -12   8  12      375.87      627.17    116.85 o
 -10   8  12     1506.76     1585.95    156.13 o
  -8   8  12      467.08      391.39     91.98 o
  -6   8  12       46.06      130.69     66.96 o
  -4   8  12      743.27      824.17     70.58 o
  -2   8  12      325.91      281.22     62.16 o
   0   8  12      157.24      141.02     60.14 o
   2   8  12      364.27      293.37     77.22 o
   4   8  12      360.74      374.58    122.09 o
   6   8  12      649.44      523.19    152.96 o
 -13   9  12        7.49      -43.56     78.75 o
 -11   9  12      343.65      162.97     92.06 o
  -9   9  12       18.71      -20.49     65.47 o
  -7   9  12       54.41       95.49     69.08 o
  -5   9  12       24.84       39.49     27.85 o
  -3   9  12      265.54      262.21     53.15 o
  -1   9  12       64.45       91.76     80.34 o
   1   9  12      451.25      485.20    115.17 o
   3   9  12      123.64      168.99    101.91 o
   5   9  12       58.94      142.67    113.38 o
   7   9  12      112.77       66.29    110.22 o
 -12  10  12       14.77     -165.53    165.53 o
 -10  10  12        7.44       -0.24     80.94 o
  -8  10  12        0.81      -63.30     63.30 o
  -6  10  12     1328.83     1307.54    139.80 o
  -4  10  12       16.81        4.82     41.20 o
  -2  10  12      521.64      359.28    117.92 o
   0  10  12        5.57        7.32     75.99 o
   2  10  12      162.87      114.77     98.74 o
   4  10  12        6.35        3.36     94.39 o
   6  10  12       16.44      -31.86    107.05 o
 -11  11  12       56.39       48.85     88.91 o
  -9  11  12      256.91      244.69    102.97 o
  -7  11  12      909.31      875.82    171.07 o
  -5  11  12      473.74      532.96     64.19 o
  -3  11  12      183.48       88.70     59.24 o
  -1  11  12        7.61       73.22     72.42 o
   1  11  12       42.07       -3.56     81.13 o
   3  11  12      139.16      181.65    108.83 o
   5  11  12      108.70       58.37    105.86 o
 -10  12  12      487.63      680.71    137.42 o
  -8  12  12      363.97      262.26    124.66 o
  -6  12  12     1061.32      826.57     88.55 o
  -4  12  12        5.04      -37.64     51.58 o
  -2  12  12        4.07      -11.98     66.98 o
   0  12  12      628.47      505.58    123.67 o
   2  12  12      135.86      153.36    108.04 o
   4  12  12      208.98      404.27    149.00 o
  -7  13  12      523.01      491.94     62.66 o
  -5  13  12       76.88        7.84     58.08 o
  -3  13  12      142.85      161.52     86.47 o
  -1  13  12      508.78      465.01    118.53 o
   1  13  12      461.41      380.12    126.44 o
  -4  14  12      117.08      184.31     77.89 o
  -2  14  12       62.36       -0.67     99.24 o
 -15   1  13        5.13      -19.51     83.21 o
 -13   1  13      781.19      770.28     78.69 o
 -11   1  13     2124.41     2037.03    102.04 o
  -9   1  13      199.76      249.47     28.98 o
  -7   1  13      294.70      323.10     19.76 o
  -5   1  13       67.74       56.74     12.40 o
  -3   1  13      818.17      789.94     30.32 o
  -1   1  13     3086.46     3305.74    130.50 o
   1   1  13     1301.77     1491.58    109.96 o
   3   1  13       48.27      108.32     63.09 o
   5   1  13      121.19       20.78    130.30 o
   7   1  13      156.27      213.31    111.41 o
 -14   2  13        6.72      114.73     55.15 o
 -12   2  13     5963.69     5697.30    187.46 o
 -10   2  13     4430.53     4300.18    132.55 o
  -8   2  13      568.84      690.87     54.01 o
  -6   2  13       11.95        4.77     16.64 o
  -4   2  13     1722.26     1813.78     46.29 o
  -2   2  13     4937.59     5188.27    128.24 o
   0   2  13     2893.51     2904.66    143.93 o
   2   2  13     3665.16     3313.14    168.12 o
   4   2  13      108.70        1.07     63.18 o
   6   2  13       34.46      145.71    125.16 o
   8   2  13      188.39      244.97    135.94 o
 -15   3  13      147.43      140.41     61.31 o
 -13   3  13     2244.49     2234.45    109.68 o
 -11   3  13     3360.88     3075.43    214.90 o
  -9   3  13      602.27      637.12     74.93 o
  -7   3  13     3070.81     2648.53    130.76 o
  -5   3  13      253.37      261.80     27.34 o
  -3   3  13     5137.23     4895.21    111.50 o
  -1   3  13     4013.23     4126.77    134.19 o
   1   3  13     3489.27     3567.59    169.70 o
   3   3  13      112.52       84.71     87.56 o
   5   3  13      189.92      480.78     97.80 o
   7   3  13      435.93      578.40    161.86 o
 -14   4  13      724.18      865.22     74.86 o
 -12   4  13     1399.23     1308.57    165.62 o
 -10   4  13      280.40      242.27     65.20 o
  -8   4  13     3832.01     3492.65    159.79 o
  -6   4  13     1133.05     1317.60    101.65 o
  -4   4  13      898.93      970.89     49.25 o
  -2   4  13     1770.64     1655.20     58.59 o
   0   4  13     1714.17     1709.89    112.93 o
   2   4  13      287.28      294.27     76.07 o
   4   4  13     1313.94     1630.97    139.09 o
   6   4  13      551.15      532.10    152.76 o
   8   4  13       64.94       37.99    114.18 o
 -15   5  13      104.14      -43.53    104.28 o
 -13   5  13      474.03      481.83    132.78 o
 -11   5  13       87.28       13.41     56.39 o
  -9   5  13     1567.08     1492.98    149.40 o
  -7   5  13      247.23      324.65     70.92 o
  -5   5  13     2403.10     2360.02    197.68 o
  -3   5  13      390.51      450.38     26.01 o
  -1   5  13      216.34      234.04     58.05 o
   1   5  13      406.72      518.45     80.59 o
   3   5  13      787.70      643.15     97.75 o
   5   5  13      926.60     1197.96    184.42 o
   7   5  13       43.89       49.47    102.90 o
 -14   6  13       40.86      136.34    123.08 o
 -12   6  13      128.32      -65.30     86.08 o
 -10   6  13        9.16       76.56     64.70 o
  -8   6  13        6.07      -43.33     63.32 o
  -6   6  13      767.62      634.40     89.08 o
  -4   6  13      504.32      503.85     38.09 o
  -2   6  13     2345.97     2310.87     77.95 o
   0   6  13       64.93       96.82     70.74 o
   2   6  13      639.69      581.79    281.98 o
   4   6  13      103.16       19.59    101.31 o
   6   6  13       92.50        9.70    102.11 o
   8   6  13      167.47      310.87    147.22 o
 -13   7  13        0.47       42.15    112.99 o
 -11   7  13      436.78      395.93     90.97 o
  -9   7  13      182.56      163.02     75.07 o
  -7   7  13       54.76      100.61     67.63 o
  -5   7  13      540.15      660.45     97.04 o
  -3   7  13     1179.94     1204.53     43.61 o
  -1   7  13     2831.65     3163.72    153.57 o
   1   7  13      395.22      348.48     79.53 o
   3   7  13        8.44       15.63     83.50 o
   5   7  13        3.34      -70.25     90.43 o
   7   7  13      135.40      287.52    143.46 o
 -12   8  13      307.32      306.31    176.80 o
 -10   8  13      234.47      357.14     90.04 o
  -8   8  13      171.94      252.34     82.44 o
  -6   8  13     1530.18     1435.11    127.68 o
  -4   8  13      269.71      319.04     35.92 o
  -2   8  13     1133.23     1251.43    133.37 o
   0   8  13       72.89       81.26     56.86 o
   2   8  13      353.52      221.62     99.53 o
   4   8  13      799.62      851.87    159.49 o
   6   8  13      234.30      123.87    113.98 o
 -13   9  13       75.34      251.52     98.08 o
 -11   9  13      539.44      585.81    145.84 o
  -9   9  13     1145.75     1028.43    254.37 o
  -7   9  13      406.86      390.04    192.83 o
  -5   9  13      408.67      233.94     85.69 o
  -3   9  13      978.05     1005.67    174.91 o
  -1   9  13      723.62      808.67     94.55 o
   1   9  13      135.41      320.17    104.88 o
   3   9  13      377.15      465.81    128.03 o
   5   9  13      493.49      513.49    150.98 o
 -12  10  13      120.14      169.58    102.11 o
 -10  10  13      911.06     1004.41    140.32 o
  -8  10  13      525.56      599.64    114.77 o
  -6  10  13      762.55      648.07    111.49 o
  -4  10  13      959.87      972.55     75.26 o
  -2  10  13       49.06       67.01     61.07 o
   0  10  13      471.37      599.37    120.90 o
   2  10  13      257.93      271.49    111.41 o
   4  10  13      692.18      583.15    158.10 o
 -11  11  13      540.53      437.02    118.71 o
  -9  11  13      214.72      290.54    102.58 o
  -7  11  13      229.67      238.34    102.90 o
  -5  11  13      687.52      780.43     66.87 o
  -3  11  13        4.67      -34.95     50.28 o
  -1  11  13      238.66      242.20     99.14 o
   1  11  13      529.92      704.05    142.27 o
   3  11  13      373.00      407.83    134.76 o
  -8  12  13       36.02       38.01     87.25 o
  -6  12  13       23.76       83.50    115.96 o
  -4  12  13       68.08      120.90     61.45 o
  -2  12  13       70.46        7.92     75.19 o
   0  12  13      115.17      -11.67     87.66 o
   2  12  13       97.86      -35.02     95.77 o
  -7  13  13       43.47      -34.04    108.04 o
  -5  13  13        0.43       28.20    112.79 o
  -3  13  13        0.09       -8.87     60.32 o
  -1  13  13        5.24      -51.84     84.49 o
   1  13  13       12.50      -83.50     83.50 o
 -14   0  14      770.60     1035.70    126.25 o
 -12   0  14      294.99      250.32     76.38 o
 -10   0  14     1694.32     1558.09    123.08 o
  -8   0  14     1226.85     1190.61     73.44 o
  -6   0  14     1472.72     1411.47     49.47 o
  -4   0  14     1889.34     2020.35     82.07 o
  -2   0  14     2123.87     2034.59    160.28 o
   0   0  14     1181.84     1107.53    139.90 o
   2   0  14     4681.51     4566.05    293.26 o
   4   0  14      221.95      218.46    110.61 o
   6   0  14      655.19      961.10    179.67 o
 -15   1  14      421.43      374.25     72.67 o
 -13   1  14      746.25      855.51     78.91 o
 -11   1  14       16.60       21.30     40.08 o
  -9   1  14     2004.61     2143.61     72.55 o
  -7   1  14     1764.08     1839.85     58.86 o
  -5   1  14      523.58      528.15     46.39 o
  -3   1  14     1570.84     1621.25     76.28 o
  -1   1  14     4085.00     4759.29    186.41 o
   1   1  14      352.91      426.22    179.87 o
   3   1  14      879.37     1123.11    118.43 o
   5   1  14      202.81      311.76    108.44 o
   7   1  14      342.40      357.37    146.63 o
 -14   2  14      320.81      205.43     58.67 o
 -12   2  14      323.95      346.70     52.47 o
 -10   2  14        9.88       -2.87     30.91 o
  -8   2  14     2724.88     3044.83     88.17 o
  -6   2  14      231.32      229.84     26.36 o
  -4   2  14      308.05      308.09     31.26 o
  -2   2  14     1001.62     1087.92     85.42 o
   0   2  14     3297.46     3500.17    163.63 o
   2   2  14        5.58       56.79     58.16 o
   4   2  14      180.30      214.37    135.15 o
   6   2  14      283.01      377.70     97.94 o
 -15   3  14        2.55      -30.46     65.50 o
 -13   3  14       16.72        2.18     78.56 o
 -11   3  14      953.68      729.97    120.71 o
  -9   3  14      575.16      585.05     75.76 o
  -7   3  14     2442.30     2321.71    177.10 o
  -5   3  14      147.35      110.33     27.86 o
  -3   3  14        3.68        8.64     26.09 o
  -1   3  14       69.81       74.01    122.98 o
   1   3  14      749.16      653.79     91.59 o
   3   3  14      462.94      457.75    135.25 o
   5   3  14      440.85      661.91    109.69 o
   7   3  14        2.46      -93.00     93.00 o
 -14   4  14       42.39       42.54     91.42 o
 -12   4  14     1494.17     1495.17    175.12 o
 -10   4  14      221.28      229.23     99.14 o
  -8   4  14       91.49       74.94     55.41 o
  -6   4  14      371.93      299.79     93.60 o
  -4   4  14      166.99      191.46     33.80 o
  -2   4  14     1837.52     1808.58    178.09 o
   0   4  14      934.42      814.22     95.08 o
   2   4  14      160.61      181.59     70.78 o
   4   4  14      445.66      435.12     96.64 o
   6   4  14       12.76      -62.93    100.72 o
   8   4  14       59.87       87.26    130.60 o
 -13   5  14      192.09      143.66    107.65 o
 -11   5  14      463.93      634.99    130.60 o
  -9   5  14       31.98       41.06     56.07 o
  -7   5  14     1769.27     1576.67    139.70 o
  -5   5  14     1087.73     1148.29    145.84 o
  -3   5  14      533.64      564.44     39.07 o
  -1   5  14      754.27      630.26    141.38 o
   1   5  14     1191.17     1179.27    114.10 o
   3   5  14      569.29      803.59    142.18 o
   5   5  14       44.04      133.96    114.18 o
   7   5  14      343.27      447.21    159.09 o
 -14   6  14       47.19        6.73    109.23 o
 -12   6  14       67.50       73.61    100.72 o
 -10   6  14       26.45       25.25     59.99 o
  -8   6  14      602.56      488.89     87.54 o
  -6   6  14     1887.28     1581.67    123.06 o
  -4   6  14     2162.28     2213.29     77.52 o
  -2   6  14     5952.48     5390.21    201.20 o
   0   6  14      554.77      651.69    134.66 o
   2   6  14       43.07       -6.29     62.09 o
   4   6  14     1854.82     1790.21    202.83 o
   6   6  14      274.80      238.05    134.56 o
 -13   7  14       29.21       15.04    103.69 o
 -11   7  14       13.87      105.20     72.81 o
  -9   7  14      211.27      119.56     69.49 o
  -7   7  14      470.05      526.35     91.70 o
  -5   7  14     2796.95     2584.15    158.82 o
  -3   7  14     3599.84     3424.49    105.19 o
  -1   7  14      550.10      536.15     80.13 o
   1   7  14     1316.04     1421.18    192.14 o
   3   7  14      707.55      790.92    152.76 o
   5   7  14      515.01      660.72    160.08 o
 -12   8  14       38.27       74.84     78.99 o
 -10   8  14       53.72       -2.61     69.56 o
  -8   8  14       36.03      191.45     92.11 o
  -6   8  14      211.12      236.42    111.01 o
  -4   8  14     2171.01     1900.03     74.44 o
  -2   8  14      691.09      712.93     85.02 o
   0   8  14     1232.25     1197.72    112.24 o
   2   8  14      218.37      354.40    109.62 o
   4   8  14      193.40      195.70    116.95 o
   6   8  14       11.49      -98.54     98.54 o
 -11   9  14      139.50      148.71     84.23 o
  -9   9  14      179.94      234.60     80.82 o
  -7   9  14      644.64      494.49    104.89 o
  -5   9  14      242.89      140.11     79.37 o
  -3   9  14      812.24      832.31     84.19 o
  -1   9  14       50.43       91.50     61.82 o
   1   9  14       15.77      -72.03     72.03 o
   3   9  14       81.96       -0.99     93.00 o
   5   9  14      308.03      212.52    127.43 o
 -10  10  14       13.58      -52.37     74.45 o
  -8  10  14        0.58       81.64     77.10 o
  -6  10  14      262.57      289.89     93.87 o
  -4  10  14      165.50      238.13     50.58 o
  -2  10  14       48.84       56.73     58.23 o
   0  10  14       13.62      -10.88     78.36 o
   2  10  14       57.48      -14.25     91.22 o
   4  10  14       28.87       25.53    102.30 o
  -9  11  14       39.39      -28.19     81.44 o
  -7  11  14      844.17      495.61    113.24 o
  -5  11  14       80.61      112.40     40.70 o
  -3  11  14      336.52      319.77     81.72 o
  -1  11  14      372.66      293.06    103.69 o
   1  11  14      560.69      401.50    128.03 o
   3  11  14      228.69      219.05    121.30 o
  -8  12  14        3.35      185.73     95.09 o
  -6  12  14      477.24      608.48    172.75 o
  -4  12  14      686.92      685.10     84.31 o
  -2  12  14      302.69      294.44     99.14 o
   0  12  14      756.31      772.52    143.07 o
  -5  13  14      407.24      247.98    188.78 o
  -3  13  14      120.68      177.50     87.07 o
  -1  13  14      856.09      797.85    144.06 o
 -15   1  15      136.98      143.91     60.61 o
 -13   1  15      452.74      489.31     64.90 o
 -11   1  15      236.03      273.28     48.47 o
  -9   1  15     1789.45     1858.10     77.34 o
  -7   1  15      109.25      100.14     30.67 o
  -5   1  15     1101.47     1165.42     64.48 o
  -3   1  15      160.02      100.79     47.97 o
  -1   1  15        4.06      -41.55     41.55 o
   1   1  15      210.24      225.77     70.92 o
   3   1  15     1830.31     1715.47    142.34 o
   5   1  15       55.25      -14.37     85.88 o
   7   1  15       25.28      -14.05    105.86 o
 -14   2  15      408.98      343.71    107.65 o
 -12   2  15      127.91      134.36     82.91 o
 -10   2  15     1262.24     1165.11    127.63 o
  -8   2  15     1230.20     1234.49    145.54 o
  -6   2  15      103.81      114.97     29.88 o
  -4   2  15      682.88      665.95     92.65 o
  -2   2  15      212.89      170.69     56.07 o
   0   2  15        8.07       37.60    105.96 o
   2   2  15     1027.59     1093.31    113.48 o
   4   2  15      654.68      587.47    122.29 o
   6   2  15      450.50      498.70    111.04 o
 -15   3  15      225.75      207.38    105.86 o
 -13   3  15     1490.84     1407.11    160.88 o
 -11   3  15      153.94      240.03     92.80 o
  -9   3  15      916.12     1108.71    132.78 o
  -7   3  15     1679.45     1544.44    148.61 o
  -5   3  15     2857.55     2693.87    106.28 o
  -3   3  15      118.81      188.26     52.37 o
  -1   3  15       38.67      111.79     72.03 o
   1   3  15     1133.36     1221.23    114.13 o
   3   3  15      739.17     1003.74    140.10 o
   5   3  15      852.62      953.75    130.38 o
   7   3  15      350.72      513.49    166.22 o
 -14   4  15      564.04      617.78    138.71 o
 -12   4  15      329.34      217.27     99.73 o
 -10   4  15      770.49      624.11    116.15 o
  -8   4  15     2351.52     2027.66    176.51 o
  -6   4  15     1856.59     1627.15    157.91 o
  -4   4  15      432.13      463.17     43.41 o
  -2   4  15      290.30      257.37     62.97 o
   0   4  15     1426.66     1731.05    126.08 o
   2   4  15      805.83      967.72    178.59 o
   4   4  15     1061.81     1322.43    137.06 o
   6   4  15      129.46       -0.99    114.97 o
 -13   5  15      127.08      244.38    117.34 o
 -11   5  15     1319.68     1287.00    168.99 o
  -9   5  15      366.97      367.68     76.96 o
  -7   5  15      337.47      246.36     99.93 o
  -5   5  15      508.83      350.24    105.86 o
  -3   5  15      279.41      364.34     61.39 o
  -1   5  15      142.94       83.72     53.66 o
   1   5  15      642.08      549.77     92.76 o
   3   5  15       61.74      176.68    126.05 o
   5   5  15      257.62      182.84    111.01 o
 -14   6  15        0.77      132.38    114.18 o
 -12   6  15       74.29      -23.15     88.85 o
 -10   6  15      114.29       74.55     68.00 o
  -8   6  15       12.98      -39.01     54.61 o
  -6   6  15       76.16       47.89     88.25 o
  -4   6  15      264.58      292.61     37.27 o
  -2   6  15      242.10       55.38     86.77 o
   0   6  15      366.76      292.02     74.03 o
   2   6  15      182.30      185.44     81.79 o
   4   6  15        0.27      -28.30     99.53 o
   6   6  15       29.60      -75.00    108.04 o
 -13   7  15       43.18       72.03    107.45 o
 -11   7  15       50.28      130.37     75.08 o
  -9   7  15        2.77       15.94     64.76 o
  -7   7  15     1536.27     1215.72    122.64 o
  -5   7  15      301.51      296.42    120.31 o
  -3   7  15      267.61      255.46    143.66 o
  -1   7  15       78.07       66.58     58.43 o
   1   7  15       63.16       25.16     62.90 o
   3   7  15      416.93      782.02    154.35 o
   5   7  15        5.03      164.04    128.62 o
 -12   8  15      100.34      183.04    126.25 o
 -10   8  15      217.79      267.88     89.80 o
  -8   8  15     1231.36     1115.62    124.99 o
  -6   8  15      691.24      841.06    184.62 o
  -4   8  15        9.83        0.98     39.43 o
  -2   8  15       77.12       14.56     55.24 o
   0   8  15      177.69      159.89     73.43 o
   2   8  15      312.06      349.85    120.31 o
   4   8  15      292.93      211.73    128.62 o
 -11   9  15      862.29      797.10    192.34 o
  -9   9  15      491.53      696.61    168.69 o
  -7   9  15     1371.77     1355.87    179.38 o
  -5   9  15       69.75      155.04     93.89 o
  -3   9  15      560.84      555.05     75.57 o
  -1   9  15      105.49       91.82     67.56 o
   1   9  15      179.98      150.98    100.52 o
   3   9  15      708.75      483.81    146.23 o
 -10  10  15      747.56      750.65    130.14 o
  -8  10  15      203.10      310.71     96.97 o
  -6  10  15      163.86      214.23     90.75 o
  -4  10  15      198.34      148.33     53.40 o
  -2  10  15      544.03      528.64     85.50 o
   0  10  15      178.56      127.63     88.45 o
   2  10  15      127.66      125.85     97.55 o
  -9  11  15      120.32      191.32    177.40 o
  -7  11  15        5.72      -74.64     74.64 o
  -5  11  15       74.87       55.52     82.23 o
  -3  11  15       49.19       45.51     68.07 o
  -1  11  15      618.54      417.33    111.41 o
   1  11  15        1.98      -58.37     88.25 o
  -6  12  15        1.32      -24.39     80.15 o
  -4  12  15       13.29       10.88     57.38 o
  -2  12  15      224.33      229.74     93.60 o
 -14   0  16     2597.37     2609.42    179.87 o
 -12   0  16        7.71       41.36     62.13 o
 -10   0  16       91.70       61.74     58.37 o
  -8   0  16     3920.09     3710.62    189.57 o
  -6   0  16      565.43      654.78     87.46 o
  -4   0  16     2786.59     2960.66    188.58 o
  -2   0  16     3496.73     3482.86    222.81 o
   0   0  16     4139.81     3858.23    259.62 o
   2   0  16       95.54      147.02    100.13 o
   4   0  16        6.19      -61.14     85.29 o
   6   0  16      398.50      523.98    168.00 o
 -15   1  16      141.30      190.77     63.91 o
 -13   1  16      978.67     1038.79     92.41 o
 -11   1  16       88.65       79.32     39.38 o
  -9   1  16     1314.26     1486.55     62.25 o
  -7   1  16       58.25       97.07     31.71 o
  -5   1  16      693.11      837.69     71.74 o
  -3   1  16     3138.86     3222.22    293.55 o
  -1   1  16     3957.72     4181.71    184.78 o
   1   1  16      911.03     1075.40    125.06 o
   3   1  16        8.69      -38.32    133.77 o
   5   1  16      322.13      436.18    107.55 o
 -14   2  16      592.10      641.13    120.31 o
 -12   2  16        4.59       -3.96     72.82 o
 -10   2  16      286.99      244.78     81.53 o
  -8   2  16      822.74      685.65    101.51 o
  -6   2  16      492.33      443.83     55.36 o
  -4   2  16      468.66      385.92     58.60 o
  -2   2  16        4.81      -12.47     46.33 o
   0   2  16      894.93      985.78    105.14 o
   2   2  16      466.22      623.72    111.21 o
   4   2  16       10.85      -37.12     66.76 o
   6   2  16       25.72      106.61     85.08 o
 -13   3  16        1.04      111.21     85.88 o
 -11   3  16       87.93      -17.61     66.88 o
  -9   3  16        7.25       -6.13     67.08 o
  -7   3  16     1744.86     1356.46    145.04 o
  -5   3  16        0.78      -21.89     27.86 o
  -3   3  16     4314.69     4056.83    166.67 o
  -1   3  16      200.98       57.73     56.12 o
   1   3  16      783.98      844.38    104.27 o
   3   3  16      191.01      136.13     76.91 o
   5   3  16        0.72        7.12     78.20 o
 -14   4  16        1.39       22.16     93.40 o
 -12   4  16      242.36      217.07     96.96 o
 -10   4  16        1.18      -23.75     69.46 o
  -8   4  16       18.19        5.14     77.37 o
  -6   4  16        6.48       53.82     76.58 o
  -4   4  16     1120.39     1092.63     55.05 o
  -2   4  16     1967.48     2031.79    124.04 o
   0   4  16      290.59      224.34     72.83 o
   2   4  16        4.99        9.99     90.73 o
   4   4  16        0.60       68.95     79.74 o
   6   4  16       67.35       67.87    115.36 o
 -13   5  16      715.77      840.39    156.72 o
 -11   5  16      734.48      666.45    134.36 o
  -9   5  16       92.07      197.08     70.32 o
  -7   5  16       20.37       96.76     84.89 o
  -5   5  16      723.53      744.30     55.73 o
  -3   5  16     3294.47     3314.45    254.57 o
  -1   5  16      119.18      106.57     94.59 o
   1   5  16     1061.40     1305.92    190.26 o
   3   5  16       65.68       42.43     74.11 o
   5   5  16       71.37      138.32    125.65 o
 -12   6  16     1214.70      952.19    162.85 o
 -10   6  16     1514.45     1628.09    135.35 o
  -8   6  16      392.58      405.98     84.86 o
  -6   6  16      319.27      407.23    115.96 o
  -4   6  16     1376.42     1342.68     86.68 o
  -2   6  16      535.43      642.07     82.63 o
   0   6  16      548.53      526.08     89.94 o
   2   6  16      555.02      513.29     98.69 o
   4   6  16      220.32      209.95    118.92 o
 -13   7  16      360.77      216.28    130.40 o
 -11   7  16      923.45      980.82    211.43 o
  -9   7  16     1515.45     1837.62    147.89 o
  -7   7  16      448.16      392.59    108.54 o
  -5   7  16      370.17      395.95    126.64 o
  -3   7  16      253.60      309.33     62.77 o
  -1   7  16      382.66      511.12     93.89 o
   1   7  16      244.31      258.99     83.45 o
   3   7  16      916.87     1159.17    181.26 o
 -12   8  16      321.41      171.16    125.45 o
 -10   8  16      523.00      496.83    104.16 o
  -8   8  16      170.10      141.98     79.97 o
  -6   8  16      636.30      292.27    131.19 o
  -4   8  16       31.55       30.21     40.91 o
  -2   8  16      278.63      290.01     69.92 o
   0   8  16      157.31      199.44     75.81 o
   2   8  16       28.42      -24.14     87.66 o
   4   8  16      527.68      616.59    162.85 o
 -11   9  16       19.04       65.25    134.66 o
  -9   9  16       68.41       61.52     77.56 o
  -7   9  16       41.23      -17.96     74.37 o
  -5   9  16       53.23       45.91     98.54 o
  -3   9  16       69.26      159.17     58.18 o
  -1   9  16       87.59      131.62     76.58 o
   1   9  16        1.86      -55.01     79.35 o
   3   9  16        0.20      142.08    113.98 o
 -10  10  16      124.01      121.66     92.82 o
  -8  10  16      301.07      280.34     96.33 o
  -6  10  16      138.79      227.83    171.36 o
  -4  10  16        1.29      -20.03     42.12 o
  -2  10  16        0.19      -31.96     54.25 o
   0  10  16        8.52       53.03     87.86 o
   2  10  16      236.63      251.31    120.71 o
  -7  11  16      399.42      266.17    105.92 o
  -5  11  16        2.09      100.92    117.34 o
  -3  11  16       29.45       -1.78     64.51 o
  -1  11  16       64.84      -74.80     74.80 o
  -4  12  16      107.55      187.59     65.10 o
 -13   1  17       83.98       42.31     42.12 o
 -11   1  17        9.65      -58.37     58.37 o
  -9   1  17      145.86      120.42     39.86 o
  -7   1  17      215.74      198.61     45.75 o
  -5   1  17      160.09      117.59     91.12 o
  -3   1  17     1367.26     1476.17    118.73 o
  -1   1  17      361.88      393.33     77.75 o
   1   1  17       24.04       70.25     67.21 o
   3   1  17       17.29       71.55     80.95 o
   5   1  17       94.31       36.87     81.62 o
 -14   2  17      702.42      696.53    126.44 o
 -12   2  17      182.63      343.91     94.98 o
 -10   2  17       43.41       51.25     74.60 o
  -8   2  17      182.62      198.08     77.77 o
  -6   2  17      588.28      516.36     55.89 o
  -4   2  17     2583.31     2660.01    128.41 o
  -2   2  17     1436.24     1340.71    108.21 o
   0   2  17      911.40      847.30    103.99 o
   2   2  17       16.39       14.16     82.71 o
   4   2  17      135.97      269.76     94.74 o
 -13   3  17       16.38      -69.65     69.65 o
 -11   3  17      503.21      628.86    116.55 o
  -9   3  17      458.71      528.73    106.26 o
  -7   3  17      524.67      597.79    110.22 o
  -5   3  17      948.55      928.81     73.52 o
  -3   3  17     2503.52     2431.33    132.46 o
  -1   3  17      467.42      404.87    101.71 o
   1   3  17     1054.91     1292.28    182.44 o
   3   3  17       26.95      147.92     83.76 o
   5   3  17      356.84      556.18    119.14 o
 -14   4  17       11.67      -85.48     85.48 o
 -12   4  17       32.82       33.44     78.95 o
 -10   4  17      805.02      979.50    141.48 o
  -8   4  17       70.89       99.53     87.66 o
  -6   4  17      547.80      484.80    111.41 o
  -4   4  17     1801.81     1606.81    100.15 o
  -2   4  17      171.25       75.37     56.39 o
   0   4  17      253.32      219.72     73.16 o
   2   4  17     1046.02     1212.31    129.65 o
   4   4  17      171.83      151.88     90.25 o
 -13   5  17       12.70       -0.40     90.83 o
 -11   5  17       47.13      -12.47     85.88 o
  -9   5  17      913.09      709.59    138.71 o
  -7   5  17       18.20      -70.64     70.64 o
  -5   5  17      801.36      751.91     84.79 o
  -3   5  17       22.79        8.46     45.30 o
  -1   5  17      456.36      493.99     84.54 o
   1   5  17       26.31       -5.51     65.68 o
   3   5  17      619.45      763.84    120.06 o
 -12   6  17       38.20      148.61    109.23 o
 -10   6  17       27.08       47.10     91.62 o
  -8   6  17       50.56       33.44     90.83 o
  -6   6  17       36.13       71.24     86.47 o
  -4   6  17       10.64       71.54     43.86 o
  -2   6  17        1.66      -40.62     49.40 o
   0   6  17        2.87        4.47     61.39 o
   2   6  17       22.56      -39.18     68.51 o
   4   6  17      284.36       45.12    110.81 o
 -11   7  17       92.56       29.09    101.51 o
  -9   7  17       35.43       92.10     75.09 o
  -7   7  17        0.59      -11.48     88.06 o
  -5   7  17       23.57      218.06    106.06 o
  -3   7  17      317.56      241.67    109.33 o
  -1   7  17        4.00       36.31     56.68 o
   1   7  17        7.22       16.42     68.52 o
   3   7  17       41.26       37.99    103.89 o
 -10   8  17       39.61      -19.50     70.61 o
  -8   8  17      605.38      522.08    105.57 o
  -6   8  17       31.76      -56.20     97.55 o
  -4   8  17        6.81        4.16     41.29 o
  -2   8  17      351.56      503.29     92.51 o
   0   8  17       89.00       52.02     67.44 o
   2   8  17      551.78      620.15    143.86 o
  -9   9  17      166.77      192.88     93.74 o
  -7   9  17      332.35      334.02    139.11 o
  -5   9  17      199.22      212.92    126.84 o
  -3   9  17      307.42      386.39     78.56 o
  -1   9  17      222.40      154.18     74.44 o
   1   9  17       22.40       82.71     99.53 o
  -8  10  17      238.26      160.63     94.91 o
  -6  10  17      382.79      497.47    164.44 o
  -4  10  17       42.27        9.40     42.91 o
  -2  10  17      592.43      657.89     93.51 o
   0  10  17       99.73      141.09    101.91 o
  -5  11  17      316.10      390.02    164.83 o
  -3  11  17      215.48      122.88     70.05 o
 -14   0  18     2742.95     3183.67    185.61 o
 -12   0  18      216.51      328.28     74.01 o
 -10   0  18      391.99      359.35     72.62 o
  -8   0  18     2257.12     2190.32    146.43 o
  -6   0  18     2365.51     2220.00    155.53 o
  -4   0  18       50.22      -35.42     60.55 o
  -2   0  18      330.82      323.73    100.72 o
   0   0  18      971.49     1080.02    166.81 o
   2   0  18       96.17       53.43    103.89 o
   4   0  18      668.24      374.19    154.35 o
 -13   1  18      178.53      306.32     85.88 o
 -11   1  18      494.32      362.51     85.29 o
  -9   1  18      823.70      785.37     79.84 o
  -7   1  18     1615.88     1587.54     90.80 o
  -5   1  18      813.77      936.70     81.02 o
  -3   1  18      832.40      735.25     85.75 o
  -1   1  18      177.42      138.49     67.00 o
   1   1  18     1056.09     1293.35    132.82 o
   3   1  18       89.54      193.85     88.63 o
 -14   2  18      321.83      326.70    105.27 o
 -12   2  18       32.88      -56.40     71.24 o
 -10   2  18      370.30      371.81     93.20 o
  -8   2  18      161.37       49.07     69.46 o
  -6   2  18      440.71      424.26     55.36 o
  -4   2  18       22.18       47.31     48.08 o
  -2   2  18       27.01       11.44     55.54 o
   0   2  18      113.46      102.28     67.18 o
   2   2  18      362.75      464.52    103.02 o
   4   2  18       45.36      -42.39     79.47 o
 -13   3  18       15.99      -73.81     73.81 o
 -11   3  18      176.77       34.04     79.55 o
  -9   3  18      234.79      170.37     81.53 o
  -7   3  18        2.58       43.93     73.81 o
  -5   3  18       15.86       11.86     40.33 o
  -3   3  18      154.93      163.07     59.69 o
  -1   3  18      532.83      547.15    155.83 o
   1   3  18      137.46      217.76     81.00 o
   3   3  18        2.74      -48.87     70.16 o
 -12   4  18       27.63      -52.83     74.20 o
 -10   4  18      703.89      638.95    122.49 o
  -8   4  18       30.04       11.28     77.77 o
  -6   4  18      426.27      310.47    104.88 o
  -4   4  18       74.37       68.91     48.96 o
  -2   4  18      605.24      736.22    146.83 o
   0   4  18       15.34      -20.08     60.05 o
   2   4  18      306.77      252.34    161.17 o
   4   4  18      166.35      211.58     98.94 o
 -13   5  18       40.74      122.29    101.71 o
 -11   5  18      543.85      461.85    126.64 o
  -9   5  18      968.88      884.32    147.22 o
  -7   5  18      233.96      206.19    100.13 o
  -5   5  18       96.57       82.15     44.32 o
  -3   5  18      273.90      291.61     65.37 o
  -1   5  18        2.65      -24.42     59.86 o
   1   5  18      118.70      107.65    111.80 o
   3   5  18      360.66      440.11    165.23 o
 -12   6  18      350.19      285.14    117.34 o
 -10   6  18     1199.64     1560.07    190.36 o
  -8   6  18      286.62      327.09    120.71 o
  -6   6  18      303.59      402.48    126.84 o
  -4   6  18      563.14      511.00     69.26 o
  -2   6  18       48.33       48.87     60.22 o
   0   6  18       98.37      121.11     74.38 o
   2   6  18      596.08      640.61    118.33 o
 -11   7  18      120.84      182.64    126.84 o
  -9   7  18      836.47      655.18    154.94 o
  -7   7  18       77.05       32.06     96.76 o
  -5   7  18      124.18      117.94    109.43 o
  -3   7  18      321.47      417.21     71.91 o
  -1   7  18      821.64      890.50    107.38 o
   1   7  18       15.10      188.61     83.53 o
 -10   8  18      144.30      177.63     86.64 o
  -8   8  18        5.67      -35.42     96.56 o
  -6   8  18      110.77       79.15    114.37 o
  -4   8  18       49.11       30.30     40.80 o
  -2   8  18      572.09      647.77    112.79 o
   0   8  18      124.19      277.79    120.01 o
  -9   9  18      147.76      180.92     92.34 o
  -7   9  18       12.43      -70.64     99.73 o
  -5   9  18        2.73      -69.85     98.35 o
  -3   9  18      173.05      179.89    169.88 o
  -1   9  18        9.15       20.32     66.85 o
  -6  10  18       52.08       -2.77    108.44 o
  -4  10  18        8.10       -4.54     42.04 o
 -13   1  19        2.60       23.35     69.06 o
 -11   1  19       24.35       22.95     62.73 o
  -9   1  19       14.01       -9.13     37.00 o
  -7   1  19      132.82       85.98     45.83 o
  -5   1  19      703.91      579.73     73.50 o
  -3   1  19       52.38       31.00    148.11 o
  -1   1  19      191.50      152.41     73.81 o
   1   1  19       74.14      145.86     80.96 o
   3   1  19       35.90       43.86     86.35 o
 -12   2  19       79.78      209.95     87.46 o
 -10   2  19      339.74      289.10     91.22 o
  -8   2  19        3.47       -4.55     66.88 o
  -6   2  19      567.34      450.12     60.06 o
  -4   2  19     1444.64     1598.68    109.57 o
  -2   2  19      162.17      171.50     63.90 o
   0   2  19      196.07      114.89     74.11 o
   2   2  19       11.96      -77.96     77.96 o
 -13   3  19        8.60      -33.24     81.72 o
 -11   3  19      209.15      141.48     87.66 o
  -9   3  19      574.17      510.92    107.25 o
  -7   3  19      291.57      442.26    108.44 o
  -5   3  19     1171.97     1052.94    114.57 o
  -3   3  19      367.56      362.68     73.66 o
  -1   3  19      632.52      511.63     91.05 o
   1   3  19      367.53      506.66    104.88 o
   3   3  19      120.77      265.88    100.63 o
 -12   4  19       42.22       40.17     84.10 o
 -10   4  19      953.76      920.73    140.10 o
  -8   4  19      131.81      142.47     88.06 o
  -6   4  19      197.70      131.39     93.79 o
  -4   4  19      813.95      888.65     85.29 o
  -2   4  19     1464.46     1372.78    117.65 o
   0   4  19      536.99      627.90    103.08 o
   2   4  19       57.66       57.45    109.92 o
 -11   5  19       89.74      115.17     96.96 o
  -9   5  19      338.20      248.54    108.83 o
  -7   5  19       96.02       43.34     86.67 o
  -5   5  19      253.41      245.55     48.97 o
  -3   5  19      561.34      594.78     82.64 o
  -1   5  19      635.23      676.67    100.46 o
   1   5  19       37.66       44.56     72.62 o
 -10   6  19       15.71       35.62     91.02 o
  -8   6  19       79.59      194.71    110.22 o
  -6   6  19        5.09       68.07     96.17 o
  -4   6  19       14.39       24.55     46.47 o
  -2   6  19      366.20      285.80    118.73 o
   0   6  19      222.72      346.89     92.97 o
  -9   7  19      125.31       19.99    102.90 o
  -7   7  19        5.86       13.65    100.52 o
  -5   7  19        6.28      199.46    118.92 o
  -3   7  19       46.66       42.90     72.13 o
  -1   7  19       77.03      164.38     73.47 o
  -8   8  19      223.11      242.20    132.97 o
  -6   8  19      104.77       33.24    111.60 o
  -4   8  19      257.83      250.34     59.36 o
  -2   8  19      396.09      425.27     84.01 o
  -7   9  19      176.16      267.33    140.89 o
  -5   9  19      232.40      373.79    150.19 o
  -3   9  19      784.70      572.90     81.84 o
 -12   0  20       73.79      117.94     59.17 o
 -10   0  20       49.94      -42.35     53.03 o
  -8   0  20      267.95      373.79     80.34 o
  -6   0  20      855.00      798.24    108.24 o
  -4   0  20      251.92      175.12     88.45 o
  -2   0  20      483.45      322.34    118.13 o
   0   0  20      772.17      711.37    159.09 o
   2   0  20       15.17      -10.29    112.99 o
 -11   1  20       17.82      -22.36     62.93 o
  -9   1  20        4.08      -18.97     49.47 o
  -7   1  20      303.20      263.33     61.54 o
  -5   1  20     2006.35     2086.04    122.68 o
  -3   1  20       10.28      104.35     59.56 o
  -1   1  20      227.80      207.62     79.24 o
   1   1  20      216.64      268.24    131.00 o
 -12   2  20       44.58       40.96     77.17 o
 -10   2  20      114.94      134.36     78.76 o
  -8   2  20       55.57       15.43     71.04 o
  -6   2  20      425.92      283.42     56.23 o
  -4   2  20      107.60      110.64     57.24 o
  -2   2  20      162.58      185.87     70.86 o
   0   2  20      200.93       14.49     71.38 o
   2   2  20       49.55       57.33     84.59 o
 -11   3  20        9.88      -27.51     79.35 o
  -9   3  20       55.99       79.55     76.18 o
  -7   3  20       80.03       32.25     74.80 o
  -5   3  20      186.75      147.70     53.16 o
  -3   3  20       16.00      -36.47     52.72 o
  -1   3  20        3.00       15.62     62.40 o
   1   3  20       63.60       51.83     76.26 o
 -10   4  20      132.31      155.53     98.74 o
  -8   4  20       20.16      -74.60     74.60 o
  -6   4  20        4.12      -21.33     65.00 o
  -4   4  20      712.72      663.03     83.50 o
  -2   4  20      322.35      342.01     80.84 o
   0   4  20       42.56      107.37     94.88 o
 -11   5  20      210.87      148.61    103.09 o
  -9   5  20       57.14      -42.15     83.50 o
  -7   5  20       44.69      -44.32     84.69 o
  -5   5  20       91.08      175.79     45.13 o
  -3   5  20      596.70      680.45     88.27 o
  -1   5  20      146.28       58.33    111.11 o
 -10   6  20      403.08      270.30    119.52 o
  -8   6  20       81.18      170.77    110.61 o
  -6   6  20        7.50       21.17     94.39 o
  -4   6  20      321.27      225.34     57.91 o
  -2   6  20      163.29       50.09     64.99 o
  -7   7  20      216.46      133.17    117.94 o
  -5   7  20        4.08       28.30     99.93 o
  -3   7  20      190.62      290.69    146.53 o
  -6   8  20       97.31       90.83    120.71 o
  -4   8  20      129.68      120.17     48.20 o
 -11   1  21       94.49      112.79     68.86 o
  -9   1  21      167.23      166.60     50.76 o
  -7   1  21      159.76      151.02     51.63 o
  -5   1  21      196.99      232.81     63.03 o
  -3   1  21        1.02       82.05     60.23 o
  -1   1  21      121.22      113.21     91.72 o
 -10   2  21      327.97      372.80     92.61 o
  -8   2  21      611.82      552.80     55.65 o
  -6   2  21      709.47      760.19     82.91 o
  -4   2  21        2.24        8.85     52.63 o
  -2   2  21      167.16      160.39     96.07 o
   0   2  21      194.03       70.97     77.97 o
  -9   3  21      365.82       51.05     81.33 o
  -7   3  21      483.64      401.69    106.46 o
  -5   3  21      141.54      182.97     56.75 o
  -3   3  21       84.80       24.31     75.59 o
  -1   3  21      325.83      145.76     79.82 o
 -10   4  21      488.96      329.67    110.22 o
  -8   4  21      267.85      325.71    111.41 o
  -6   4  21      217.01      185.60     44.22 o
  -4   4  21       31.12       29.76     53.47 o
  -2   4  21      274.98      280.66     81.69 o
  -9   5  21        1.23      100.32     96.17 o
  -7   5  21       49.62       17.41     90.83 o
  -5   5  21        1.08       78.95     47.20 o
  -3   5  21       52.13       57.87     60.90 o
  -6   6  21       60.62        3.76    100.32 o
  -4   6  21        5.35       47.06     50.31 o
  -8   0  22      378.49      389.03     85.29 o
  -6   0  22     1248.07      960.50    124.47 o
  -4   0  22        7.68      -10.88     72.62 o
  -2   0  22       61.24       95.97     99.14 o
  -9   1  22       84.49        6.07     41.59 o
  -7   1  22      522.24      512.70     67.29 o
  -5   1  22      183.19      281.56    119.42 o
  -3   1  22      116.70        1.34     63.38 o
  -8   2  22        8.04       10.49     74.80 o
  -6   2  22      819.67      763.83     77.72 o
  -4   2  22        1.92       35.18     59.36 o
  -2   2  22      108.42       34.75     67.73 o
  -7   3  22        1.26       67.87     90.43 o
  -5   3  22       71.69       34.70     50.83 o
  -3   3  22       56.64      -20.32     56.84 o
  -6   4  22        0.64       54.89     90.53 o
  -4   4  22        5.55        9.49     93.50 o
 
